# Supplementary material for: Bis(2-methyl­benzoato-κ2 O,O′)(1,10′-phenanthroline-κ2 N,N′)copper(II)
Source: Acta Crystallogr Sect E Struct Rep Online. 2011 May 20;67(Pt 6):m779. doi: 10.1107/S1600536811018162 (PMC3120328; doi:10.1107/S1600536811018162)
Supplement: Supplementary file 1 [file e-67-0m779-sup1.cif]

##############################################################################
#                                                                            #
# This CIF contains the data in a paper accepted for publication in          #
# Acta Crystallographica Section E. It conforms to the requirements of       #
# Notes for Authors for Acta Crystallographica Section E, and has been       #
# peer reviewed under the auspices of the IUCr Commission on Journals.       #
#                                                                            #
# Full details of the Crystallographic Information File format               #
# are given in the paper "The Crystallographic Information File (CIF):       #
# a New Standard Archive File for Crystallography" by S. R. Hall, F. H.      #
# Allen and I. D. Brown [Acta Cryst. (1991), A47, 655-685].                  #
#                                                                            #
# The current version of the core CIF dictionary is obtainable from          #
# ftp://ftp.iucr.org/pub/cif_core.dic.                                       #
#                                                                            #
# Software is freely available for graphical display of the structure(s)     #
# in this CIF. For information consult the CIF software page                 #
# http://www.iucr.org/resources/cif/software.                                #
#                                                                            #
# This file may be used for bona fide research purposes within the           #
# scientific community so long as proper attribution is given to the journal # 
# article from which it was obtained.                                        #
#                                                                            #
##############################################################################
data_global
_audit_creation_method     'form.cif (version 2.0)'
_journal_data_validation_number     ?
_journal_date_recd_electronic     2011-05-10
_journal_date_accepted     2011-05-13
_journal_name_full     'Acta Crystallographica, Section E'
_journal_year     2011
_journal_volume     67
_journal_issue      6
_journal_page_first     m779
_journal_page_last     m779
_journal_paper_category     QM
_journal_coeditor_code     SJ5144
_publ_contact_author_name     'Sheng-Liang Ni'
_publ_contact_author_address
;
   Department of Chemistry
   Huzhou Teachers College
   Huzhou, Zhejiang
   313000, People's Republic of China
;
_publ_contact_author_email     'shengliangni@163.com'
_publ_contact_author_fax     '86 572 2321166'
_publ_contact_author_phone     '86 572 2321166'
_publ_section_title
;\
Bis(2-methylbenzoato-\k^2^<i>O</i>,<i>O</i>')(1,10'-phenanthroline-\
\k^2^<i>N</i>,<i>N</i>')copper(II)
;
loop_
    _publ_author_name
    _publ_author_footnote
    _publ_author_address
    'Sheng-Liang Ni' ?
;
   Department of Chemistry
   Huzhou Teachers College
   Huzhou, Zhejiang
   313000, People's Republic of China
;
    'Feng Zhou' ?
;
   Department of Chemistry
   Huzhou Teachers College
   Huzhou, Zhejiang
   313000, People's Republic of China
;
    'Jin-Li Qi' ?
;
   Department of Chemistry
   Huzhou Teachers College
   Huzhou, Zhejiang
   313000, People's Republic of China
;
data_I
_audit_creation_method     SHELXL-97
_chemical_name_systematic
;
Bis(2-methylbenzoato-\k^2^<i>O</i>,<i>O</i>')(1,10'-phenanthroline-
\k^2^<i>N</i>,<i>N</i>')copper(II)
;
_chemical_name_common     ?
_chemical_formula_moiety     'C28 H22 Cu N2 O4'
_chemical_formula_sum     'C28 H22 Cu N2 O4'
_chemical_formula_iupac     '[Cu (C8 H7 O2)2 (C12 H8 N2)]'
_chemical_formula_weight     514.02
_chemical_melting_point     ?
_symmetry_cell_setting     monoclinic
_symmetry_space_group_name_H-M     'P 21/c'
_symmetry_space_group_name_Hall     '-P 2ybc'
loop_
    _symmetry_equiv_pos_as_xyz
    'x, y, z'
    '-x, y+1/2, -z+1/2'
    '-x, -y, -z'
    'x, -y-1/2, z-1/2'
_cell_length_a     16.245(3)
_cell_length_b     10.136(2)
_cell_length_c     14.048(3)
_cell_angle_alpha     90.00
_cell_angle_beta     99.15(3)
_cell_angle_gamma     90.00
_cell_volume     2283.7(8)
_cell_formula_units_Z     4
_cell_measurement_reflns_used     25
_cell_measurement_theta_min     3.01
_cell_measurement_theta_max     25.00
_cell_measurement_temperature     293(2)
_exptl_crystal_description     plate
_exptl_crystal_colour     blue
_exptl_crystal_size_max     0.15
_exptl_crystal_size_mid     0.10
_exptl_crystal_size_min     0.10
_exptl_crystal_density_diffrn     1.495
_exptl_crystal_density_meas     ?
_exptl_crystal_density_method     'not measured'
_exptl_crystal_F_000     1060
_exptl_absorpt_coefficient_mu     0.996
_exptl_absorpt_correction_type     multi-scan
_exptl_absorpt_process_details     '(ABSCOR; Higashi, 1995)'
_exptl_absorpt_correction_T_min     0.866
_exptl_absorpt_correction_T_max     0.900
_exptl_special_details
;
;
_diffrn_ambient_temperature     293(2)
_diffrn_radiation_type     MoK\a
_diffrn_radiation_wavelength     0.71073
_diffrn_radiation_source     'fine-focus sealed tube'
_diffrn_radiation_monochromator     graphite
_diffrn_measurement_device_type     'Rigaku R-AXIS RAPID'
_diffrn_measurement_method     \w
_diffrn_detector_area_resol_mean     ?
_diffrn_reflns_number     17441
_diffrn_reflns_av_R_equivalents     0.0626
_diffrn_reflns_av_sigmaI/netI     0.0471
_diffrn_reflns_theta_min     3.01
_diffrn_reflns_theta_max     25.00
_diffrn_reflns_theta_full     25.00
_diffrn_measured_fraction_theta_max     0.998
_diffrn_measured_fraction_theta_full     0.998
_diffrn_reflns_limit_h_min     -19
_diffrn_reflns_limit_h_max     19
_diffrn_reflns_limit_k_min     -12
_diffrn_reflns_limit_k_max     12
_diffrn_reflns_limit_l_min     -16
_diffrn_reflns_limit_l_max     16
_diffrn_standards_number     0
_diffrn_standards_interval_count     ?
_diffrn_standards_interval_time     ?
_diffrn_standards_decay_%     ?
_refine_special_details
;
Refinement of <i>F</i>^2^ against ALL reflections. The weighted <i>R</i>-factor
<i>wR</i> and goodness of fit <i>S</i> are based on <i>F</i>^2^, conventional
<i>R</i>-factors <i>R</i> are based on <i>F</i>, with <i>F</i> set to zero for
negative <i>F</i>^2^. The threshold expression of <i>F</i>^2^ >
\s(<i>F</i>^2^) is used only for calculating <i>R</i>-factors(gt) <i>etc</i>.
and is not relevant to the choice of reflections for refinement.
<i>R</i>-factors based on <i>F</i>^2^ are statistically about twice as large
as those based on <i>F</i>, and <i>R</i>- factors based on ALL data will be
even larger.
;
_reflns_number_total     4021
_reflns_number_gt     2509
_reflns_threshold_expression     I>2\s(I)
_refine_ls_structure_factor_coef     Fsqd
_refine_ls_matrix_type     full
_refine_ls_R_factor_all     0.0982
_refine_ls_R_factor_gt     0.0454
_refine_ls_wR_factor_gt     0.0962
_refine_ls_wR_factor_ref     0.1500
_refine_ls_goodness_of_fit_ref     1.130
_refine_ls_restrained_S_all     1.130
_refine_ls_number_reflns     4021
_refine_ls_number_parameters     319
_refine_ls_number_restraints     0
_refine_ls_hydrogen_treatment     constr
_refine_ls_weighting_scheme     calc
_refine_ls_weighting_details
         'calc w=1/[\s^2^(Fo^2^)+(0.0447P)^2^+4.7675P] where P=(Fo^2^+2Fc^2^)/3'
_atom_sites_solution_hydrogens     geom
_atom_sites_solution_primary     direct
_atom_sites_solution_secondary     difmap
_refine_ls_shift/su_max     0.000
_refine_ls_shift/su_mean     0.000
_refine_diff_density_max     0.737
_refine_diff_density_min     -1.038
_refine_ls_extinction_method     'SHELXL97 (Sheldrick, 2008)'
_refine_ls_extinction_coef     0.0013(5)
_refine_ls_extinction_expression
                                  'Fc^*^=kFc[1+0.001xFc^2^\l^3^/sin(2\q)]^-1/4^'
loop_
    _atom_type_symbol
    _atom_type_description
    _atom_type_scat_dispersion_real
    _atom_type_scat_dispersion_imag
    _atom_type_scat_source
    'C' 'C' 0.0033 0.0016
                         'International Tables Vol C Tables 4.2.6.8 and 6.1.1.4'
    'H' 'H' 0.0000 0.0000
                         'International Tables Vol C Tables 4.2.6.8 and 6.1.1.4'
    'Cu' 'Cu' 0.3201 1.2651
                         'International Tables Vol C Tables 4.2.6.8 and 6.1.1.4'
    'N' 'N' 0.0061 0.0033
                         'International Tables Vol C Tables 4.2.6.8 and 6.1.1.4'
    'O' 'O' 0.0106 0.0060
                         'International Tables Vol C Tables 4.2.6.8 and 6.1.1.4'
_computing_data_collection     'RAPID-AUTO (Rigaku, 1998)'
_computing_cell_refinement     'RAPID-AUTO (Rigaku, 1998)'
_computing_data_reduction     'CrystalStructure (Rigaku/MSC, 2004)'
_computing_structure_solution     'SHELXS97 (Sheldrick, 2008)'
_computing_structure_refinement     'SHELXL97 (Sheldrick, 2008)'
_computing_molecular_graphics     'SHELXTL (Sheldrick, 2008)'
_computing_publication_material     'SHELXTL (Sheldrick, 2008)'
loop_
    _atom_site_type_symbol
    _atom_site_label
    _atom_site_fract_x
    _atom_site_fract_y
    _atom_site_fract_z
    _atom_site_U_iso_or_equiv
    _atom_site_adp_type
    _atom_site_calc_flag
    _atom_site_refinement_flags
    _atom_site_occupancy
    _atom_site_symmetry_multiplicity
    _atom_site_disorder_assembly
    _atom_site_disorder_group
    Cu Cu -0.33221(4) 0.96309(7) -0.17022(4) 0.0480(2) Uani d . 1 1 . .
    O O1 -0.2996(2) 1.1433(4) -0.1871(3) 0.0703(12) Uani d . 1 1 . .
    O O2 -0.2404(2) 1.1033(4) -0.0382(3) 0.0606(10) Uani d . 1 1 . .
    O O3 -0.2325(2) 0.8925(4) -0.2077(3) 0.0635(11) Uani d . 1 1 . .
    O O4 -0.3140(2) 0.8977(4) -0.3495(3) 0.0609(10) Uani d . 1 1 . .
    N N1 -0.3735(2) 0.7809(4) -0.1419(3) 0.0450(10) Uani d . 1 1 . .
    N N2 -0.4462(2) 1.0137(4) -0.1442(3) 0.0423(9) Uani d . 1 1 . .
    C C1 -0.3348(4) 0.6641(6) -0.1404(4) 0.0584(15) Uani d . 1 1 . .
    H H1 -0.2794 0.6613 -0.1496 0.070 Uiso calc R 1 1 . .
    C C2 -0.3756(5) 0.5461(6) -0.1255(4) 0.0698(17) Uani d . 1 1 . .
    H H2 -0.3471 0.4665 -0.1251 0.084 Uiso calc R 1 1 . .
    C C3 -0.4558(4) 0.5468(6) -0.1115(4) 0.0607(15) Uani d . 1 1 . .
    H H3 -0.4825 0.4678 -0.1024 0.073 Uiso calc R 1 1 . .
    C C4 -0.4990(3) 0.6670(5) -0.1108(3) 0.0478(13) Uani d . 1 1 . .
    C C5 -0.5834(3) 0.6805(6) -0.0943(4) 0.0587(15) Uani d . 1 1 . .
    H H5 -0.6141 0.6053 -0.0854 0.070 Uiso calc R 1 1 . .
    C C6 -0.6191(3) 0.7998(7) -0.0914(4) 0.0588(15) Uani d . 1 1 . .
    H H6 -0.6734 0.8055 -0.0785 0.071 Uiso calc R 1 1 . .
    C C7 -0.5753(3) 0.9185(6) -0.1076(3) 0.0482(13) Uani d . 1 1 . .
    C C8 -0.6084(4) 1.0457(6) -0.1077(4) 0.0606(16) Uani d . 1 1 . .
    H H8 -0.6627 1.0579 -0.0962 0.073 Uiso calc R 1 1 . .
    C C9 -0.5615(4) 1.1519(6) -0.1244(4) 0.0623(16) Uani d . 1 1 . .
    H H9 -0.5833 1.2366 -0.1235 0.075 Uiso calc R 1 1 . .
    C C10 -0.4806(4) 1.1328(5) -0.1431(4) 0.0565(14) Uani d . 1 1 . .
    H H10 -0.4494 1.2061 -0.1552 0.068 Uiso calc R 1 1 . .
    C C11 -0.4933(3) 0.9076(5) -0.1268(3) 0.0395(11) Uani d . 1 1 . .
    C C12 -0.4540(3) 0.7812(5) -0.1262(3) 0.0406(11) Uani d . 1 1 . .
    C C13 -0.2490(3) 1.1732(5) -0.1108(4) 0.0476(12) Uani d . 1 1 . .
    C C14 -0.2009(3) 1.3008(5) -0.1152(3) 0.0416(11) Uani d . 1 1 . .
    C C15 -0.2043(3) 1.3578(5) -0.2067(4) 0.0509(13) Uani d . 1 1 . .
    H H15 -0.2348 1.3161 -0.2599 0.061 Uiso calc R 1 1 . .
    C C16 -0.1637(3) 1.4737(6) -0.2196(4) 0.0619(15) Uani d . 1 1 . .
    H H16 -0.1660 1.5092 -0.2811 0.074 Uiso calc R 1 1 . .
    C C17 -0.1197(4) 1.5370(6) -0.1411(5) 0.0667(16) Uani d . 1 1 . .
    H H17 -0.0928 1.6163 -0.1490 0.080 Uiso calc R 1 1 . .
    C C18 -0.1157(3) 1.4830(6) -0.0517(5) 0.0604(15) Uani d . 1 1 . .
    H H18 -0.0859 1.5272 0.0008 0.072 Uiso calc R 1 1 . .
    C C19 -0.1545(3) 1.3636(5) -0.0356(4) 0.0496(13) Uani d . 1 1 . .
    C C20 -0.1458(4) 1.3130(7) 0.0666(4) 0.080(2) Uani d . 1 1 . .
    H H20A -0.1327 1.2206 0.0676 0.120 Uiso calc R 1 1 . .
    H H20B -0.1973 1.3262 0.0907 0.120 Uiso calc R 1 1 . .
    H H20C -0.1019 1.3600 0.1063 0.120 Uiso calc R 1 1 . .
    C C21 -0.2458(3) 0.8741(5) -0.2988(4) 0.0494(13) Uani d . 1 1 . .
    C C22 -0.1747(3) 0.8162(5) -0.3429(3) 0.0425(11) Uani d . 1 1 . .
    C C23 -0.1959(3) 0.7396(5) -0.4251(3) 0.0531(14) Uani d . 1 1 . .
    H H23 -0.2517 0.7325 -0.4527 0.064 Uiso calc R 1 1 . .
    C C24 -0.1363(4) 0.6736(6) -0.4669(4) 0.0615(15) Uani d . 1 1 . .
    H H24 -0.1517 0.6217 -0.5214 0.074 Uiso calc R 1 1 . .
    C C25 -0.0538(4) 0.6861(6) -0.4265(4) 0.0612(15) Uani d . 1 1 . .
    H H25 -0.0130 0.6410 -0.4528 0.073 Uiso calc R 1 1 . .
    C C26 -0.0319(3) 0.7651(6) -0.3470(4) 0.0555(14) Uani d . 1 1 . .
    H H26 0.0243 0.7750 -0.3220 0.067 Uiso calc R 1 1 . .
    C C27 -0.0903(3) 0.8306(5) -0.3028(3) 0.0430(12) Uani d . 1 1 . .
    C C28 -0.0598(3) 0.9171(6) -0.2164(4) 0.0629(16) Uani d . 1 1 . .
    H H18A -0.0909 0.9981 -0.2215 0.094 Uiso calc R 1 1 . .
    H H28B -0.0017 0.9361 -0.2144 0.094 Uiso calc R 1 1 . .
    H H28C -0.0676 0.8720 -0.1584 0.094 Uiso calc R 1 1 . .
loop_
    _atom_site_aniso_label
    _atom_site_aniso_U_11
    _atom_site_aniso_U_22
    _atom_site_aniso_U_33
    _atom_site_aniso_U_12
    _atom_site_aniso_U_13
    _atom_site_aniso_U_23
    Cu 0.0409(4) 0.0540(4) 0.0480(4) -0.0059(3) 0.0037(3) 0.0006(3)
    O1 0.067(2) 0.074(3) 0.063(2) -0.024(2) -0.011(2) 0.009(2)
    O2 0.075(3) 0.049(2) 0.057(2) -0.006(2) 0.0108(19) 0.0059(19)
    O3 0.049(2) 0.094(3) 0.048(2) -0.005(2) 0.0121(17) 0.000(2)
    O4 0.045(2) 0.060(2) 0.074(3) -0.0035(18) -0.0034(18) 0.005(2)
    N1 0.040(2) 0.053(3) 0.041(2) 0.010(2) 0.0046(17) -0.003(2)
    N2 0.051(2) 0.035(2) 0.039(2) 0.0028(19) 0.0003(18) 0.0003(18)
    C1 0.059(3) 0.059(4) 0.056(3) 0.022(3) 0.005(3) -0.002(3)
    C2 0.105(5) 0.041(3) 0.065(4) 0.018(4) 0.019(4) 0.004(3)
    C3 0.091(5) 0.044(3) 0.050(3) -0.007(3) 0.019(3) -0.001(3)
    C4 0.056(3) 0.047(3) 0.039(3) -0.009(3) 0.001(2) -0.003(2)
    C5 0.054(3) 0.075(4) 0.047(3) -0.027(3) 0.005(3) -0.001(3)
    C6 0.041(3) 0.084(5) 0.050(3) -0.007(3) 0.004(2) -0.007(3)
    C7 0.040(3) 0.062(4) 0.039(3) 0.006(3) -0.002(2) -0.005(2)
    C8 0.050(3) 0.078(4) 0.050(3) 0.025(3) -0.002(2) -0.009(3)
    C9 0.070(4) 0.059(4) 0.053(3) 0.031(3) -0.004(3) -0.009(3)
    C10 0.081(4) 0.040(3) 0.044(3) 0.006(3) -0.004(3) 0.003(2)
    C11 0.039(3) 0.044(3) 0.033(2) 0.002(2) -0.003(2) -0.002(2)
    C12 0.041(3) 0.042(3) 0.035(2) 0.005(2) -0.003(2) -0.005(2)
    C13 0.041(3) 0.042(3) 0.061(3) 0.001(2) 0.013(3) 0.000(3)
    C14 0.036(2) 0.039(3) 0.050(3) 0.000(2) 0.007(2) -0.001(2)
    C15 0.043(3) 0.054(3) 0.056(3) -0.003(2) 0.006(2) 0.005(3)
    C16 0.057(3) 0.061(4) 0.071(4) 0.003(3) 0.021(3) 0.021(3)
    C17 0.060(4) 0.047(3) 0.096(5) -0.006(3) 0.023(3) 0.000(4)
    C18 0.049(3) 0.053(4) 0.079(4) -0.007(3) 0.008(3) -0.018(3)
    C19 0.046(3) 0.053(3) 0.051(3) -0.005(3) 0.011(2) -0.006(3)
    C20 0.086(5) 0.098(5) 0.053(4) -0.023(4) 0.002(3) -0.003(3)
    C21 0.039(3) 0.053(3) 0.057(3) -0.013(2) 0.007(2) 0.006(3)
    C22 0.044(3) 0.042(3) 0.043(3) -0.005(2) 0.009(2) 0.007(2)
    C23 0.058(3) 0.056(3) 0.043(3) -0.015(3) 0.002(2) 0.003(3)
    C24 0.088(4) 0.050(3) 0.049(3) -0.014(3) 0.017(3) -0.007(3)
    C25 0.070(4) 0.054(4) 0.063(4) 0.006(3) 0.022(3) 0.000(3)
    C26 0.051(3) 0.062(4) 0.053(3) -0.001(3) 0.007(3) 0.002(3)
    C27 0.042(3) 0.041(3) 0.045(3) -0.002(2) 0.007(2) 0.005(2)
    C28 0.048(3) 0.079(4) 0.061(3) -0.014(3) 0.003(3) -0.013(3)
_geom_special_details
;
All e.s.d.'s (except the e.s.d. in the dihedral angle between two l.s. planes)
are estimated using the full covariance matrix. The cell e.s.d.'s are taken
into account individually in the estimation of e.s.d.'s in distances, angles
and torsion angles; correlations between e.s.d.'s in cell parameters are only
used when they are defined by crystal symmetry. An approximate (isotropic)
treatment of cell e.s.d.'s is used for estimating e.s.d.'s involving l.s.
planes.
;
loop_
    _geom_bond_atom_site_label_1
    _geom_bond_atom_site_label_2
    _geom_bond_site_symmetry_2
    _geom_bond_distance
    _geom_bond_publ_flag
    Cu O3 . 1.919(4) y
    Cu O1 . 1.927(4) y
    Cu N2 . 2.010(4) y
    Cu N1 . 2.025(4) y
    O1 C13 . 1.279(6) ?
    O2 C13 . 1.230(6) ?
    O3 C21 . 1.277(6) ?
    O4 C21 . 1.240(6) ?
    N1 C1 . 1.339(6) ?
    N1 C12 . 1.361(6) ?
    N2 C10 . 1.332(6) ?
    N2 C11 . 1.364(6) ?
    C1 C2 . 1.399(8) ?
    C1 H1 . 0.9300 ?
    C2 C3 . 1.348(8) ?
    C2 H2 . 0.9300 ?
    C3 C4 . 1.406(7) ?
    C3 H3 . 0.9300 ?
    C4 C12 . 1.404(7) ?
    C4 C5 . 1.434(7) ?
    C5 C6 . 1.345(8) ?
    C5 H5 . 0.9300 ?
    C6 C7 . 1.435(8) ?
    C6 H6 . 0.9300 ?
    C7 C8 . 1.398(7) ?
    C7 C11 . 1.404(7) ?
    C8 C9 . 1.360(8) ?
    C8 H8 . 0.9300 ?
    C9 C10 . 1.393(8) ?
    C9 H9 . 0.9300 ?
    C10 H10 . 0.9300 ?
    C11 C12 . 1.431(6) ?
    C13 C14 . 1.518(7) ?
    C14 C19 . 1.399(7) ?
    C14 C15 . 1.402(7) ?
    C15 C16 . 1.374(7) ?
    C15 H15 . 0.9300 ?
    C16 C17 . 1.374(8) ?
    C16 H16 . 0.9300 ?
    C17 C18 . 1.362(8) ?
    C17 H17 . 0.9300 ?
    C18 C19 . 1.399(7) ?
    C18 H18 . 0.9300 ?
    C19 C20 . 1.510(7) ?
    C20 H20A . 0.9600 ?
    C20 H20B . 0.9600 ?
    C20 H20C . 0.9600 ?
    C21 C22 . 1.515(7) ?
    C22 C23 . 1.388(7) ?
    C22 C27 . 1.404(6) ?
    C23 C24 . 1.382(8) ?
    C23 H23 . 0.9300 ?
    C24 C25 . 1.375(8) ?
    C24 H24 . 0.9300 ?
    C25 C26 . 1.374(7) ?
    C25 H25 . 0.9300 ?
    C26 C27 . 1.383(7) ?
    C26 H26 . 0.9300 ?
    C27 C28 . 1.516(7) ?
    C28 H18A . 0.9600 ?
    C28 H28B . 0.9600 ?
    C28 H28C . 0.9600 ?
loop_
    _geom_angle_atom_site_label_1
    _geom_angle_atom_site_label_2
    _geom_angle_atom_site_label_3
    _geom_angle_site_symmetry_1
    _geom_angle_site_symmetry_3
    _geom_angle
    _geom_angle_publ_flag
    O3 Cu O1 . . 93.39(18) ?
    O3 Cu N2 . . 170.71(16) ?
    O1 Cu N2 . . 93.45(17) ?
    O3 Cu N1 . . 91.94(17) ?
    O1 Cu N1 . . 173.96(17) ?
    N2 Cu N1 . . 81.58(15) ?
    C13 O1 Cu . . 105.9(3) ?
    C21 O3 Cu . . 108.2(3) ?
    C1 N1 C12 . . 117.4(5) ?
    C1 N1 Cu . . 129.8(4) ?
    C12 N1 Cu . . 112.7(3) ?
    C10 N2 C11 . . 117.7(4) ?
    C10 N2 Cu . . 129.3(4) ?
    C11 N2 Cu . . 113.0(3) ?
    N1 C1 C2 . . 121.7(5) ?
    N1 C1 H1 . . 119.1 ?
    C2 C1 H1 . . 119.1 ?
    C3 C2 C1 . . 120.6(6) ?
    C3 C2 H2 . . 119.7 ?
    C1 C2 H2 . . 119.7 ?
    C2 C3 C4 . . 120.0(5) ?
    C2 C3 H3 . . 120.0 ?
    C4 C3 H3 . . 120.0 ?
    C12 C4 C3 . . 116.2(5) ?
    C12 C4 C5 . . 118.7(5) ?
    C3 C4 C5 . . 125.1(5) ?
    C6 C5 C4 . . 121.3(5) ?
    C6 C5 H5 . . 119.4 ?
    C4 C5 H5 . . 119.4 ?
    C5 C6 C7 . . 121.4(5) ?
    C5 C6 H6 . . 119.3 ?
    C7 C6 H6 . . 119.3 ?
    C8 C7 C11 . . 116.7(5) ?
    C8 C7 C6 . . 124.9(5) ?
    C11 C7 C6 . . 118.4(5) ?
    C9 C8 C7 . . 120.3(5) ?
    C9 C8 H8 . . 119.9 ?
    C7 C8 H8 . . 119.9 ?
    C8 C9 C10 . . 119.6(5) ?
    C8 C9 H9 . . 120.2 ?
    C10 C9 H9 . . 120.2 ?
    N2 C10 C9 . . 122.5(5) ?
    N2 C10 H10 . . 118.7 ?
    C9 C10 H10 . . 118.7 ?
    N2 C11 C7 . . 123.2(5) ?
    N2 C11 C12 . . 116.4(4) ?
    C7 C11 C12 . . 120.3(5) ?
    N1 C12 C4 . . 124.1(4) ?
    N1 C12 C11 . . 116.1(4) ?
    C4 C12 C11 . . 119.8(4) ?
    O2 C13 O1 . . 122.1(5) ?
    O2 C13 C14 . . 122.2(5) ?
    O1 C13 C14 . . 115.7(5) ?
    C19 C14 C15 . . 118.9(5) ?
    C19 C14 C13 . . 124.8(4) ?
    C15 C14 C13 . . 116.3(4) ?
    C16 C15 C14 . . 121.6(5) ?
    C16 C15 H15 . . 119.2 ?
    C14 C15 H15 . . 119.2 ?
    C15 C16 C17 . . 119.5(5) ?
    C15 C16 H16 . . 120.3 ?
    C17 C16 H16 . . 120.3 ?
    C18 C17 C16 . . 119.7(6) ?
    C18 C17 H17 . . 120.2 ?
    C16 C17 H17 . . 120.2 ?
    C17 C18 C19 . . 122.7(5) ?
    C17 C18 H18 . . 118.7 ?
    C19 C18 H18 . . 118.7 ?
    C14 C19 C18 . . 117.6(5) ?
    C14 C19 C20 . . 124.2(5) ?
    C18 C19 C20 . . 118.1(5) ?
    C19 C20 H20A . . 109.5 ?
    C19 C20 H20B . . 109.5 ?
    H20A C20 H20B . . 109.5 ?
    C19 C20 H20C . . 109.5 ?
    H20A C20 H20C . . 109.5 ?
    H20B C20 H20C . . 109.5 ?
    O4 C21 O3 . . 122.7(5) ?
    O4 C21 C22 . . 120.6(5) ?
    O3 C21 C22 . . 116.6(4) ?
    C23 C22 C27 . . 119.3(5) ?
    C23 C22 C21 . . 116.9(4) ?
    C27 C22 C21 . . 123.7(4) ?
    C24 C23 C22 . . 121.7(5) ?
    C24 C23 H23 . . 119.2 ?
    C22 C23 H23 . . 119.2 ?
    C25 C24 C23 . . 118.8(5) ?
    C25 C24 H24 . . 120.6 ?
    C23 C24 H24 . . 120.6 ?
    C26 C25 C24 . . 119.9(5) ?
    C26 C25 H25 . . 120.0 ?
    C24 C25 H25 . . 120.0 ?
    C25 C26 C27 . . 122.4(5) ?
    C25 C26 H26 . . 118.8 ?
    C27 C26 H26 . . 118.8 ?
    C26 C27 C22 . . 117.7(5) ?
    C26 C27 C28 . . 118.5(4) ?
    C22 C27 C28 . . 123.7(4) ?
    C27 C28 H18A . . 109.5 ?
    C27 C28 H28B . . 109.5 ?
    H18A C28 H28B . . 109.5 ?
    C27 C28 H28C . . 109.5 ?
    H18A C28 H28C . . 109.5 ?
    H28B C28 H28C . . 109.5 ?
