# Supplementary material for: Bis(2-methyl­benzoato-κ2 O,O′)(1,10′-phenanthroline-κ2 N,N′)copper(II)
Source: Acta Crystallogr Sect E Struct Rep Online. 2011 May 20;67(Pt 6):m779. doi: 10.1107/S1600536811018162 (PMC3120328; doi:10.1107/S1600536811018162)
Supplement: Supplementary file 2 [file e-67-0m779-Isup2.hkl]

# 
# h,k,l, Fc-squared, Fo-squared, sigma(Fo-squared) and status flag 
# 
data_I
_shelx_title ' tref in P2(1)/c             New: P21/c' 
_shelx_refln_list_code          4 
_shelx_F_calc_maximum      356.76 
_exptl_crystal_F_000      1060.00 
_reflns_d_resolution_high  0.8409 
 
loop_ 
 _symmetry_equiv_pos_as_xyz 
 'x, y, z' 
 '-x, y+1/2, -z+1/2' 
 '-x, -y, -z' 
 'x, -y-1/2, z-1/2' 
 
_cell_length_a    16.2450 
_cell_length_b    10.1360 
_cell_length_c    14.0480 
_cell_angle_alpha  90.000 
_cell_angle_beta   99.150 
_cell_angle_gamma  90.000 
 
_shelx_F_squared_multiplier     1.000 
 
loop_ 
 _refln_index_h 
 _refln_index_k 
 _refln_index_l 
 _refln_F_squared_calc 
 _refln_F_squared_meas 
 _refln_F_squared_sigma 
 _refln_observed_status 
   3   0   0      666.59      695.66     10.22 o 
   4   0   0     3459.62     3033.02     33.59 o 
   5   0   0      774.67      641.61     30.21 o 
   6   0   0     5422.02     5032.77     50.04 o 
   7   0   0     2646.61     2542.31     31.18 o 
   8   0   0     1284.39     1289.35     29.95 o 
   9   0   0     4970.93     4743.47     51.77 o 
  10   0   0     1403.51     1376.76     29.14 o 
  11   0   0     2817.44     2587.42    237.96 o 
  12   0   0     1821.26     1868.10     66.14 o 
  13   0   0       12.76        1.93     15.68 o 
  14   0   0      908.43     1072.78     46.25 o 
  15   0   0      142.82      194.74     29.55 o 
  16   0   0      161.03      149.50     29.63 o 
  17   0   0      510.98      553.11     65.98 o 
  18   0   0      359.41      364.12    114.00 o 
  19   0   0       46.90       50.23     27.55 o 
   2   1   0      106.83      123.39      3.44 o 
   3   1   0     6092.45     5831.70     56.14 o 
   4   1   0     6702.55     6375.62     73.71 o 
   5   1   0       30.47       20.36      6.35 o 
   6   1   0      361.15      360.61     10.11 o 
   7   1   0     2456.64     2465.12     47.01 o 
   8   1   0     1416.41     1497.16     35.46 o 
   9   1   0      152.77      178.95     11.81 o 
  10   1   0       56.55       44.94     10.58 o 
  11   1   0      246.44      247.58     18.06 o 
  12   1   0       29.86       41.73     11.21 o 
  13   1   0      119.34      129.11     14.36 o 
  14   1   0        9.20        2.46     10.99 o 
  15   1   0      269.31      260.76     23.98 o 
  16   1   0       21.39       -0.79     11.79 o 
  17   1   0       71.23       64.54     18.00 o 
  18   1   0       21.14       19.95     18.67 o 
  19   1   0       59.25       28.82     20.29 o 
   0   2   0      974.57      786.37     13.95 o 
   1   2   0     5681.18     5289.34     33.12 o 
   2   2   0      221.84      188.90      7.57 o 
   3   2   0     5917.26     5339.99     61.88 o 
   4   2   0     4140.69     3885.22     39.37 o 
   5   2   0     7631.70     7724.64    129.13 o 
   6   2   0     2119.06     1837.30     30.90 o 
   7   2   0       47.36       19.25      6.69 o 
   8   2   0      435.08      361.38     10.45 o 
   9   2   0     5377.23     5399.39     54.01 o 
  10   2   0      682.06      658.17     17.56 o 
  11   2   0      780.88      798.81     25.12 o 
  12   2   0     2038.90     2138.36     31.59 o 
  13   2   0      112.37      145.26     14.40 o 
  14   2   0      260.10      316.82     21.42 o 
  15   2   0      463.76      579.25     44.71 o 
  16   2   0       53.55       66.98     17.52 o 
  17   2   0        1.03        4.12     16.55 o 
  18   2   0      715.78      861.08     33.98 o 
   1   3   0     3462.30     3227.45     32.91 o 
   2   3   0     5009.58     4658.83     35.61 o 
   3   3   0        3.09        2.59      5.40 o 
   4   3   0     7935.78     7706.00     48.44 o 
   5   3   0     2702.84     2633.46     49.01 o 
   6   3   0       12.92        4.35      9.80 o 
   7   3   0      254.14      181.10     11.05 o 
   8   3   0     2236.83     2341.91     69.29 o 
   9   3   0       47.74       57.69     12.31 o 
  10   3   0     1351.41     1481.77     26.61 o 
  11   3   0      426.58      385.40     17.44 o 
  12   3   0      766.17      826.35     23.40 o 
  13   3   0      685.59      702.19     21.30 o 
  14   3   0      433.49      469.75     22.52 o 
  15   3   0       87.93       90.81     16.84 o 
  16   3   0      251.45      273.07     27.75 o 
  17   3   0       29.83       15.47     21.05 o 
  18   3   0        0.68        7.11     14.74 o 
   0   4   0      142.64      185.00     16.89 o 
   1   4   0       88.00       81.05      9.46 o 
   2   4   0     1628.06     1678.82     20.60 o 
   3   4   0     2127.39     2116.88     21.91 o 
   4   4   0     8620.35     8899.53     65.33 o 
   5   4   0      437.58      518.94     13.75 o 
   6   4   0     1993.80     1814.41     27.43 o 
   7   4   0       21.03        9.27     10.19 o 
   8   4   0      321.85      324.42     19.73 o 
   9   4   0      890.71      851.87     24.65 o 
  10   4   0      233.76      241.22     12.78 o 
  11   4   0      516.82      504.48     17.26 o 
  12   4   0      187.15      181.78     16.22 o 
  13   4   0      231.67      246.13     17.21 o 
  14   4   0      400.85      436.33     25.15 o 
  15   4   0      538.61      594.67     32.22 o 
  16   4   0       67.49       78.97     23.99 o 
  17   4   0       91.58       53.94     35.68 o 
   1   5   0     7740.96     7548.76     59.96 o 
   2   5   0     5390.01     5535.89     47.34 o 
   3   5   0        3.75       -1.99      6.07 o 
   4   5   0     1474.16     1442.53     23.11 o 
   5   5   0     1758.83     1788.17     20.91 o 
   6   5   0      140.10      155.75      9.62 o 
   7   5   0     2194.52     2328.68     30.70 o 
   8   5   0      762.09      739.50     26.65 o 
   9   5   0       19.91       14.64     13.89 o 
  10   5   0      364.38      378.72     18.60 o 
  11   5   0        6.81       -9.07      9.07 o 
  12   5   0      180.48      127.29     27.88 o 
  13   5   0      268.22      316.24     18.79 o 
  14   5   0      373.71      354.47     49.56 o 
  15   5   0       23.26       22.15     14.43 o 
  16   5   0      450.73      433.47     56.24 o 
  17   5   0       55.30       35.41     17.56 o 
   0   6   0     2456.45     2523.43     61.02 o 
   1   6   0       11.35       13.91     10.67 o 
   2   6   0       16.78       25.13     10.67 o 
   3   6   0      475.70      499.50     17.27 o 
   4   6   0     1044.97     1005.08     21.95 o 
   5   6   0      415.81      457.85     19.54 o 
   6   6   0      251.94      311.35     15.66 o 
   7   6   0       80.29      123.19     10.51 o 
   8   6   0       36.47       40.26      8.54 o 
   9   6   0      142.43      127.31     19.40 o 
  10   6   0       87.55       84.85     16.73 o 
  11   6   0       77.71       91.46     11.30 o 
  12   6   0       81.54       74.72     15.27 o 
  13   6   0       25.66        9.28      9.25 o 
  14   6   0        0.22        6.60      9.85 o 
  15   6   0        5.93        2.06      8.41 o 
  16   6   0       10.55       31.73     27.94 o 
   1   7   0      942.12      924.82     30.06 o 
   2   7   0     1056.66     1050.98     25.56 o 
   3   7   0      471.31      461.23     19.90 o 
   4   7   0     1700.25     1699.28     34.50 o 
   5   7   0     1794.24     1955.08     45.11 o 
   6   7   0       54.52       64.40     11.79 o 
   7   7   0      542.60      569.94     17.29 o 
   8   7   0      855.85      900.69     26.83 o 
   9   7   0        1.46       15.58     17.07 o 
  10   7   0      195.41      191.02     18.22 o 
  11   7   0      433.08      409.41     19.55 o 
  12   7   0        0.05       -1.87      8.48 o 
  13   7   0      229.29      213.42     63.66 o 
  14   7   0      171.16       61.60     57.49 o 
  15   7   0        1.06      -20.71     29.59 o 
   0   8   0      235.51      138.62    100.82 o 
   1   8   0       18.87       18.34     12.34 o 
   2   8   0       23.03       11.09     12.38 o 
   3   8   0      141.68      137.88     19.81 o 
   4   8   0      514.84      534.90     20.15 o 
   5   8   0        3.77       13.64     11.91 o 
   6   8   0       60.41       83.95     17.00 o 
   7   8   0       44.57       52.02     12.90 o 
   8   8   0       59.55       63.88     10.80 o 
   9   8   0        8.25        0.83      9.42 o 
  10   8   0        0.33        1.24     13.32 o 
  11   8   0       16.60        4.17      4.09 o 
  12   8   0       82.06        0.05     25.93 o 
  13   8   0        2.68        7.42     34.58 o 
  14   8   0        9.99       33.30     41.78 o 
   1   9   0      407.50      323.66    113.45 o 
   2   9   0      973.24     1029.42     44.00 o 
   3   9   0        1.82        0.45     11.34 o 
   4   9   0      115.91       97.44     26.91 o 
   5   9   0      154.43      166.70     17.85 o 
   6   9   0      168.06      134.93     14.49 o 
   7   9   0       15.20       11.11     10.49 o 
   8   9   0      258.59      286.03     41.89 o 
   9   9   0        0.03        0.44      4.11 o 
  10   9   0      482.81       -6.82     29.28 o 
  11   9   0       74.21       -0.79     27.04 o 
  12   9   0       30.27       -0.20     29.27 o 
   0  10   0      168.71      102.25    116.05 o 
   1  10   0       68.63       34.36     21.34 o 
   2  10   0        6.59        4.43     14.50 o 
   3  10   0      186.92      175.09     34.95 o 
   4  10   0      122.20       80.41     23.02 o 
   5  10   0       71.45       57.54     16.30 o 
   6  10   0      196.22      143.45     35.30 o 
   7  10   0        4.54        2.19      9.98 o 
   8  10   0       33.75        8.64     17.67 o 
   9  10   0      123.67        1.28     27.32 o 
  10  10   0        0.39       -0.35     21.71 o 
   1  11   0        4.93        6.85     17.48 o 
   2  11   0      158.77      124.69     37.21 o 
   3  11   0       28.67       24.39     17.93 o 
   4  11   0      124.06       78.35     26.45 o 
   5  11   0       41.07       36.83     20.11 o 
   6  11   0        0.09       20.06     25.80 o 
   7  11   0        9.46       79.46     43.70 o 
   0  12   0       93.50       56.77     48.17 o 
   1  12   0       57.04       52.70     25.45 o 
 -19   1   1        2.83        7.02     18.58 o 
 -18   1   1      118.14      104.20     25.20 o 
 -17   1   1      222.99      260.64     41.04 o 
 -16   1   1      181.68      159.02     36.80 o 
 -15   1   1        8.56       31.45     16.23 o 
 -14   1   1      267.23      325.71     17.76 o 
 -13   1   1     1174.45     1256.40     25.60 o 
 -12   1   1       19.13       20.03      9.45 o 
 -11   1   1     4262.74     4198.36     41.05 o 
 -10   1   1      415.94      423.65     15.93 o 
  -9   1   1      385.31      436.74     13.45 o 
  -8   1   1     7071.70     7066.03     73.64 o 
  -7   1   1     1819.24     1837.76     33.52 o 
  -6   1   1      526.52      601.33     11.80 o 
  -5   1   1      606.05      783.07     14.46 o 
  -4   1   1    29929.86    29226.44    238.16 o 
  -3   1   1       37.76       27.21      7.17 o 
  -2   1   1     8201.04     7628.73    154.84 o 
   2   1   1     6259.09     5954.40     59.85 o 
   3   1   1    15112.89    14075.65    176.77 o 
   4   1   1     6884.52     6065.42    117.57 o 
   5   1   1        4.71        9.78      7.35 o 
   6   1   1      235.01      202.21     11.47 o 
   7   1   1     7359.69     6837.75    124.79 o 
   8   1   1     2642.30     2696.58     54.29 o 
   9   1   1      644.82      622.75     16.11 o 
  10   1   1     4600.25     4505.05     65.01 o 
  11   1   1      761.78      733.44     25.76 o 
  12   1   1     1858.89     1992.89     41.60 o 
  13   1   1     1414.15     1562.73     30.58 o 
  14   1   1       43.77       34.37     16.13 o 
  15   1   1      274.91      285.18     24.98 o 
  16   1   1      143.17      186.81     21.29 o 
  17   1   1        1.93       18.30     20.23 o 
  18   1   1       59.83       32.55     18.60 o 
 -18   2   1       75.35       47.37     20.75 o 
 -17   2   1        0.32       12.73     18.41 o 
 -16   2   1       91.82       68.04     19.77 o 
 -15   2   1       17.80       26.38     14.54 o 
 -14   2   1        5.01       19.40     17.98 o 
 -13   2   1      186.85      168.88     16.97 o 
 -12   2   1      705.30      754.74     23.10 o 
 -11   2   1       61.54       56.31     12.83 o 
 -10   2   1      219.09      182.33     13.14 o 
  -9   2   1      981.69      978.40     27.82 o 
  -8   2   1     1428.31     1492.72     21.09 o 
  -7   2   1     6514.01     6431.84     55.15 o 
  -6   2   1       85.85       67.18      9.87 o 
  -5   2   1     4554.09     4622.44     65.50 o 
  -4   2   1      894.16      893.01     17.99 o 
  -3   2   1     1956.16     2019.25     26.58 o 
  -2   2   1    15344.53    14917.23     95.00 o 
  -1   2   1     2652.18     2676.84     22.47 o 
   0   2   1     6520.89     6449.45     71.15 o 
   1   2   1     2922.42     2618.96     42.35 o 
   2   2   1      283.81      240.80      7.92 o 
   3   2   1     5817.56     5483.58     35.56 o 
   4   2   1      800.33      810.02      9.92 o 
   5   2   1      624.18      558.84     18.77 o 
   6   2   1      924.28      830.94     16.36 o 
   7   2   1      726.84      768.20     15.42 o 
   8   2   1      143.56      141.50     11.40 o 
   9   2   1      690.93      668.54     15.37 o 
  10   2   1        4.26       19.74      8.06 o 
  11   2   1      439.49      480.05     16.57 o 
  12   2   1      364.77      393.92     18.52 o 
  13   2   1       36.37       32.53     13.34 o 
  14   2   1      511.73      528.05     22.46 o 
  15   2   1      174.11      189.60     19.48 o 
  16   2   1      116.90      116.27     19.15 o 
  17   2   1      284.06      345.51     49.88 o 
  18   2   1        2.39        7.65     22.78 o 
 -18   3   1        0.34        4.98     14.23 o 
 -17   3   1      650.31      839.82     35.40 o 
 -16   3   1      190.90      157.79     29.46 o 
 -15   3   1      210.15      180.90     45.67 o 
 -14   3   1      932.80     1035.51     27.33 o 
 -13   3   1       82.82       72.58     15.14 o 
 -12   3   1     1941.31     2146.77     36.62 o 
 -11   3   1     1486.87     1521.85     25.62 o 
 -10   3   1     2137.99     2062.43     29.54 o 
  -9   3   1        2.48       -8.34      8.34 o 
  -8   3   1     7799.05     7873.86    213.42 o 
  -7   3   1     2626.52     2582.73     53.57 o 
  -6   3   1     6320.89     6319.66     98.11 o 
  -5   3   1     1022.89      881.57     16.19 o 
  -4   3   1      482.85      434.58     15.15 o 
  -3   3   1      166.69      134.44     10.14 o 
  -2   3   1     9267.00     8548.07     58.98 o 
  -1   3   1     1545.89     1600.59     21.65 o 
   0   3   1        3.03        7.17      5.83 o 
   1   3   1       60.58       35.53      6.93 o 
   2   3   1     1293.60     1138.54     15.23 o 
   3   3   1      417.99      341.53      7.66 o 
   4   3   1     2921.35     2700.98     21.57 o 
   5   3   1     2233.17     2018.61     31.83 o 
   6   3   1     1225.18     1114.33     14.75 o 
   7   3   1     4857.21     4616.93    123.92 o 
   8   3   1       50.99       38.66      8.00 o 
   9   3   1      636.90      640.63     26.26 o 
  10   3   1     1263.95     1340.95     31.48 o 
  11   3   1      184.26      237.02     20.94 o 
  12   3   1      486.01      452.04     18.28 o 
  13   3   1       99.55      122.64     13.94 o 
  14   3   1     1055.22     1172.69     52.82 o 
  15   3   1       61.77       53.74     18.24 o 
  16   3   1     1664.71     1825.32     46.23 o 
  17   3   1        6.34        8.38     12.89 o 
  18   3   1       92.99       66.13     36.18 o 
 -18   4   1      106.20       91.08     35.34 o 
 -17   4   1       37.80       28.93     15.96 o 
 -16   4   1       24.08       25.85     14.93 o 
 -15   4   1      337.14      394.58     21.01 o 
 -14   4   1        2.19        1.67     10.47 o 
 -13   4   1     1989.61     1964.76     65.19 o 
 -12   4   1     2688.91     2845.98     57.10 o 
 -11   4   1     1687.35     1775.15     25.79 o 
 -10   4   1      508.04      565.82     29.05 o 
  -9   4   1     1032.98     1116.42     26.09 o 
  -8   4   1      169.81      191.97     15.31 o 
  -7   4   1      211.43      186.90     11.98 o 
  -6   4   1     1817.99     1719.71     33.67 o 
  -5   4   1      725.70      798.56     18.70 o 
  -4   4   1     2600.40     2638.18     44.32 o 
  -3   4   1     9575.56     9517.25     72.27 o 
  -2   4   1       87.68       86.07      9.04 o 
  -1   4   1      875.28      862.33     16.93 o 
   0   4   1     4220.08     4021.61     48.74 o 
   1   4   1     1650.21     1719.66     19.21 o 
   2   4   1     4150.99     3686.68     32.77 o 
   3   4   1      800.29      669.58     17.02 o 
   4   4   1     5671.64     5910.33     38.46 o 
   5   4   1     9509.09     9895.64     74.18 o 
   6   4   1     4166.66     4182.48     70.60 o 
   7   4   1        9.29        8.78      4.06 o 
   8   4   1     2705.36     2723.76     47.90 o 
   9   4   1      768.39      769.52     29.05 o 
  10   4   1      336.81      303.32     11.87 o 
  11   4   1     2740.05     2748.66     46.98 o 
  12   4   1     1645.96     1742.45     33.35 o 
  13   4   1      291.55      297.94     18.01 o 
  14   4   1      102.36      114.50     16.00 o 
  15   4   1      103.00      101.80     15.74 o 
  16   4   1       28.04       18.74     15.50 o 
  17   4   1      122.77       61.75     33.06 o 
 -17   5   1      199.66      169.24     54.09 o 
 -16   5   1      105.33      129.49     19.65 o 
 -15   5   1      151.76      146.58     21.05 o 
 -14   5   1      108.64      123.34     19.62 o 
 -13   5   1      380.87      399.79     18.72 o 
 -12   5   1      129.37      110.38     27.24 o 
 -11   5   1       32.56       63.80     17.60 o 
 -10   5   1      242.17      247.64     23.88 o 
  -9   5   1        5.54       14.51     13.55 o 
  -8   5   1      543.16      530.77     16.77 o 
  -7   5   1      199.74      274.09     13.68 o 
  -6   5   1       53.88       48.43     10.68 o 
  -5   5   1      548.69      423.21     14.94 o 
  -4   5   1      971.65     1114.77     23.04 o 
  -3   5   1     6899.66     7599.66     62.43 o 
  -2   5   1     1287.54     1500.96     25.16 o 
  -1   5   1      846.01      844.94     19.74 o 
   0   5   1       33.21       45.68     10.99 o 
   1   5   1       33.04       23.25      7.81 o 
   2   5   1      940.21      984.92     18.28 o 
   3   5   1       85.51       59.94      6.93 o 
   4   5   1      258.90      264.32      9.55 o 
   5   5   1      203.31      208.41      8.73 o 
   6   5   1      457.80      428.88      9.73 o 
   7   5   1      207.09      236.94     11.17 o 
   8   5   1       30.42       29.87      6.07 o 
   9   5   1       55.39       56.26     11.67 o 
  10   5   1      744.41      717.17     36.34 o 
  11   5   1      847.09      851.44     29.10 o 
  12   5   1      828.04      817.08     17.07 o 
  13   5   1       68.28       50.24     13.78 o 
  14   5   1       42.28       37.17      9.98 o 
  15   5   1        0.08        4.25      8.34 o 
  16   5   1       22.66       23.78     17.26 o 
  17   5   1        1.30       39.53     43.74 o 
 -16   6   1      241.47      229.02     55.64 o 
 -15   6   1      199.61      190.64     49.76 o 
 -14   6   1       54.72       24.19     14.50 o 
 -13   6   1      445.52      449.21    136.63 o 
 -12   6   1      676.30      777.62     58.93 o 
 -11   6   1       22.70       18.13     20.18 o 
 -10   6   1      504.83      533.09     33.76 o 
  -9   6   1      514.02      556.05     18.82 o 
  -8   6   1       34.75       26.55     10.79 o 
  -7   6   1      907.02     1001.57     24.78 o 
  -6   6   1     2756.60     2924.97     40.48 o 
  -5   6   1      104.51      112.46     14.44 o 
  -4   6   1     2813.61     2962.16     40.85 o 
  -3   6   1     3703.57     3579.72     53.78 o 
  -2   6   1      119.19      126.19     15.34 o 
  -1   6   1     3891.09     3931.51     43.68 o 
   0   6   1     1832.18     1763.22     29.07 o 
   1   6   1      206.10      202.41     14.34 o 
   2   6   1     1456.72     1416.28     23.44 o 
   3   6   1     1189.10     1175.86     41.93 o 
   4   6   1       10.94       12.64      9.38 o 
   5   6   1     1330.89     1364.62     46.73 o 
   6   6   1     3259.99     3358.86     94.42 o 
   7   6   1        4.12        5.55      5.54 o 
   8   6   1     2054.70     1986.63     99.93 o 
   9   6   1      240.54      194.76     14.21 o 
  10   6   1       16.74       13.38     29.53 o 
  11   6   1       24.06       29.29      3.37 o 
  12   6   1      164.27      146.24     17.95 o 
  13   6   1        4.16       -0.41      5.14 o 
  14   6   1      387.25      315.83     65.70 o 
  15   6   1       58.46       47.62     30.01 o 
  16   6   1        1.21        6.35     29.46 o 
 -15   7   1       12.46       21.82     34.61 o 
 -14   7   1        3.97        1.91      9.58 o 
 -13   7   1        0.25       -4.30      9.06 o 
 -12   7   1       10.01        7.84     16.96 o 
 -11   7   1       25.25       13.19     16.81 o 
 -10   7   1        2.40        4.08     10.06 o 
  -9   7   1        7.34       11.83     10.15 o 
  -8   7   1       54.76       65.09     16.55 o 
  -7   7   1        8.48       17.09     15.70 o 
  -6   7   1       66.64       59.64     17.77 o 
  -5   7   1       96.52       91.29     17.34 o 
  -4   7   1       66.82       90.74     15.96 o 
  -3   7   1        7.97       16.94     12.34 o 
  -2   7   1       28.32       40.17     16.60 o 
  -1   7   1        0.12        4.33      9.63 o 
   0   7   1      210.37      203.53     41.17 o 
   1   7   1        0.09       -1.75      9.24 o 
   2   7   1       61.37       61.45     13.03 o 
   3   7   1       70.73      101.15     13.99 o 
   4   7   1      182.87      216.60     25.73 o 
   5   7   1      150.86      170.02     10.26 o 
   6   7   1       44.49       45.95     20.14 o 
   7   7   1      166.17      155.12      7.86 o 
   8   7   1       38.74       30.04     16.22 o 
   9   7   1       68.81       66.10     33.71 o 
  10   7   1        1.78      -16.85     27.65 o 
  11   7   1        1.96      -34.91     34.91 o 
  12   7   1       37.32       26.84     32.83 o 
  13   7   1        7.64       35.87     33.19 o 
  14   7   1        1.18      -19.45     23.72 o 
  15   7   1        0.46       22.13     26.61 o 
 -14   8   1        5.25        2.10     33.14 o 
 -13   8   1      176.58        1.52     31.21 o 
 -12   8   1      589.58      612.40    143.20 o 
 -11   8   1       86.11       65.47     32.55 o 
 -10   8   1      508.68      568.84    144.69 o 
  -9   8   1      376.96      403.79     17.16 o 
  -8   8   1      179.02      168.70     16.37 o 
  -7   8   1      286.02      352.10     25.91 o 
  -6   8   1      603.78      700.24     28.66 o 
  -5   8   1       71.17       51.41     14.17 o 
  -4   8   1     1116.81     1195.89     30.57 o 
  -3   8   1      465.26      537.72     23.17 o 
  -2   8   1      461.70      466.23     21.48 o 
  -1   8   1        4.42        8.68     14.10 o 
   0   8   1      126.70       94.27     41.52 o 
   1   8   1      796.91      876.27     28.28 o 
   2   8   1     1168.53     1235.73     32.83 o 
   3   8   1      276.93      283.20     17.45 o 
   4   8   1       12.54       23.83     10.56 o 
   5   8   1      461.22      453.16     23.02 o 
   6   8   1      472.95      528.18     19.91 o 
   7   8   1       54.00       53.21      7.18 o 
   8   8   1      117.69      115.91     21.90 o 
   9   8   1      186.63      246.57     44.86 o 
  10   8   1      209.08       62.27     68.86 o 
  11   8   1      207.38        2.14     24.86 o 
  12   8   1      287.94       -1.92     30.26 o 
  13   8   1        0.04       53.23     60.49 o 
  14   8   1       82.90       29.06     38.63 o 
 -12   9   1        3.85        5.35     36.95 o 
 -11   9   1      224.68       -1.33     26.32 o 
 -10   9   1       12.41        6.60      8.75 o 
  -9   9   1       85.74       73.98     23.61 o 
  -8   9   1       47.48       35.64     17.32 o 
  -7   9   1      102.05      126.27     22.84 o 
  -6   9   1       12.42        1.93      9.79 o 
  -5   9   1      420.06      542.51     39.91 o 
  -4   9   1       44.38       69.39     22.34 o 
  -3   9   1       49.13       55.54     17.61 o 
  -2   9   1        5.15        2.58     13.74 o 
  -1   9   1      168.58      107.93     63.51 o 
   0   9   1       60.38       27.73     15.84 o 
   1   9   1      187.77      133.44     57.56 o 
   2   9   1      296.33      255.96     55.08 o 
   3   9   1      429.97      465.53     27.05 o 
   4   9   1      377.49      359.34     19.96 o 
   5   9   1       84.38       82.11     14.85 o 
   6   9   1        4.61       17.75     10.53 o 
   7   9   1       11.14        8.89     10.52 o 
   8   9   1        6.84       -0.08     29.06 o 
   9   9   1      310.66       -0.54     27.49 o 
  10   9   1       25.27        0.15     28.55 o 
  11   9   1        3.11       -2.62     25.32 o 
  12   9   1        2.10       -1.69     26.90 o 
 -10  10   1      162.26       -0.51     30.90 o 
  -9  10   1      144.22       57.12     31.17 o 
  -8  10   1       63.46       23.35     15.28 o 
  -7  10   1       94.08       62.85     27.41 o 
  -6  10   1       92.56       52.21     21.60 o 
  -5  10   1      100.51      131.09     20.80 o 
  -4  10   1       28.62       23.81     19.83 o 
  -3  10   1      375.16      432.90     28.93 o 
  -2  10   1       49.34       31.86     18.40 o 
  -1  10   1      293.56      263.47     98.05 o 
   0  10   1      253.92      274.96    106.91 o 
   1  10   1       15.99        4.91     16.07 o 
   2  10   1      394.65      491.18     28.77 o 
   3  10   1      159.45      190.87     43.59 o 
   4  10   1        1.60       17.26     15.98 o 
   5  10   1      151.54      160.71     41.57 o 
   6  10   1      269.85      254.75     56.59 o 
   7  10   1        7.01        3.23     14.76 o 
   8  10   1       31.22        3.84     29.81 o 
   9  10   1       63.40        0.52     28.18 o 
  10  10   1       96.91        2.50     36.57 o 
  -7  11   1       44.50       55.94     32.27 o 
  -6  11   1       49.03       31.23     18.88 o 
  -5  11   1       76.94       82.00     27.83 o 
  -4  11   1       86.35       45.36     22.48 o 
  -3  11   1       13.92       29.48     21.42 o 
  -2  11   1      247.06      192.68     49.99 o 
  -1  11   1       13.65       -9.85     19.67 o 
   0  11   1        1.11       14.22     19.20 o 
   1  11   1       85.26       60.52     38.74 o 
   2  11   1       75.96       68.97     23.32 o 
   3  11   1       95.68       53.58     26.12 o 
   4  11   1      348.63      419.04     77.92 o 
   5  11   1       11.46        0.53     10.71 o 
   6  11   1       99.45       93.91     43.26 o 
   7  11   1      112.37       96.23     93.97 o 
  -1  12   1        0.55        1.34     19.97 o 
   0  12   1       30.25       12.12     21.06 o 
   1  12   1       19.64        3.61     16.26 o 
 -19   0   2      314.27      486.03     70.12 o 
 -18   0   2       53.86       68.14     45.66 o 
 -17   0   2      180.00      192.74     48.02 o 
 -16   0   2      832.72      887.24     50.97 o 
 -15   0   2      178.80      173.60     31.74 o 
 -14   0   2       62.95       57.70     19.03 o 
 -13   0   2      145.98      171.20     23.51 o 
 -12   0   2      905.07      834.36     61.85 o 
 -11   0   2      230.88      187.93     13.68 o 
 -10   0   2      813.71      712.75     18.29 o 
  -9   0   2      152.80      219.97     12.36 o 
  -8   0   2     5727.18     6178.61     68.18 o 
  -7   0   2    13085.42    12786.61    100.24 o 
  -6   0   2     7998.49     7652.99     64.15 o 
  -5   0   2       16.81       28.41      6.97 o 
  -4   0   2      310.22      233.98     10.74 o 
  -3   0   2    22709.33    22483.32    200.34 o 
  -2   0   2     1222.69     1124.82     34.13 o 
  -1   0   2    22494.84    21346.96    174.03 o 
   1   0   2    10512.54     9791.24     68.13 o 
   2   0   2    20244.66    19275.24    118.29 o 
   3   0   2     2669.16     2408.30     28.49 o 
   4   0   2     7303.29     6755.37     81.02 o 
   5   0   2     5233.55     4583.19     60.52 o 
   6   0   2       13.34       22.82      8.64 o 
   7   0   2      244.70      193.08     13.14 o 
   8   0   2    30715.18    31585.64    846.07 o 
   9   0   2     7008.40     6581.61   1929.21 o 
  10   0   2      335.30      301.40     22.92 o 
  11   0   2      778.79      783.17     60.28 o 
  12   0   2      509.09      466.30     38.47 o 
  13   0   2      195.12      257.51     30.89 o 
  14   0   2     1238.00     1297.19     58.27 o 
  15   0   2        1.67        7.75     21.80 o 
  16   0   2      223.33      246.73     44.08 o 
  17   0   2      421.75      504.70     44.69 o 
  18   0   2      126.29      142.09     38.51 o 
 -19   1   2        2.05       16.92     22.73 o 
 -18   1   2      194.76      279.18     38.92 o 
 -17   1   2       28.07       22.11     14.80 o 
 -16   1   2        7.30        6.71     11.88 o 
 -15   1   2        1.20        2.78     10.19 o 
 -14   1   2      428.72      459.43     23.57 o 
 -13   1   2      439.05      466.10     27.29 o 
 -12   1   2        0.49        5.77     10.32 o 
 -11   1   2     1074.54     1054.05     30.99 o 
 -10   1   2        0.19        7.31      8.93 o 
  -9   1   2      560.72      559.98     19.54 o 
  -8   1   2      944.14     1062.11     18.54 o 
  -7   1   2     1924.70     2014.86     33.22 o 
  -6   1   2      767.98      767.24     12.45 o 
  -5   1   2      362.93      340.45     10.46 o 
  -4   1   2     5670.89     5545.52     39.72 o 
  -3   1   2     2442.65     2168.72     32.60 o 
  -2   1   2     3983.19     4129.21     39.32 o 
  -1   1   2     4795.85     4504.35     47.02 o 
   0   1   2      560.08      552.04      6.38 o 
   1   1   2    34850.53    36284.51    645.63 o 
   2   1   2     5265.52     5174.80     31.87 o 
   3   1   2      650.19      595.05     10.68 o 
   4   1   2     7828.96     7513.29    103.25 o 
   5   1   2      465.30      485.69     17.34 o 
   6   1   2       15.95        5.26      6.24 o 
   7   1   2       22.34       26.99      8.07 o 
   8   1   2     2264.49     2482.48     27.79 o 
   9   1   2      151.39      152.35     13.96 o 
  10   1   2      367.18      379.12     18.57 o 
  11   1   2      297.85      352.31     21.05 o 
  12   1   2      267.19      295.91     19.41 o 
  13   1   2      255.46      284.28     23.93 o 
  14   1   2        0.06        8.46     12.91 o 
  15   1   2       27.68       34.44     19.38 o 
  16   1   2        1.08        4.10     14.67 o 
  17   1   2        0.56       -2.34     13.18 o 
  18   1   2      222.42      166.27     35.08 o 
 -19   2   2      254.46      372.25     35.53 o 
 -18   2   2       52.20       40.85     16.79 o 
 -17   2   2      105.98       78.44     24.75 o 
 -16   2   2      137.87      130.84     41.89 o 
 -15   2   2      455.72      514.58     23.82 o 
 -14   2   2      315.13      318.91     21.41 o 
 -13   2   2      767.19      871.22     22.71 o 
 -12   2   2      312.82      333.17     16.34 o 
 -11   2   2      118.07      134.68     13.27 o 
 -10   2   2     4478.85     4540.67     79.86 o 
  -9   2   2       11.33       21.52      8.15 o 
  -8   2   2       47.34       27.58     10.93 o 
  -7   2   2     4161.14     3987.97     37.81 o 
  -6   2   2     5106.08     4922.51     75.58 o 
  -5   2   2     1234.40     1157.18     21.49 o 
  -4   2   2     4358.89     3968.80     41.65 o 
  -3   2   2     3269.14     3338.82     38.32 o 
  -2   2   2     2042.71     2077.22     25.19 o 
  -1   2   2    12944.37    11866.34     90.51 o 
   0   2   2     7270.26     6676.34     45.44 o 
   1   2   2     9599.79     9049.32     46.82 o 
   2   2   2      691.10      535.72      8.21 o 
   3   2   2     6653.64     6286.58    132.90 o 
   4   2   2       55.47       69.54      7.20 o 
   5   2   2     2152.20     1856.23     43.05 o 
   6   2   2     1204.17     1132.78     18.60 o 
   7   2   2     2053.08     2022.65     49.55 o 
   8   2   2     3176.36     2927.81     80.03 o 
   9   2   2      464.14      430.83     17.42 o 
  10   2   2      261.65      223.34     16.19 o 
  11   2   2     2059.07     2065.39     36.80 o 
  12   2   2      701.06      738.51     22.58 o 
  13   2   2      365.68      408.25     18.11 o 
  14   2   2      496.83      559.96     29.26 o 
  15   2   2      196.56      196.48     21.72 o 
  16   2   2       41.49       55.66     17.31 o 
  17   2   2      416.40      506.18     53.43 o 
  18   2   2      109.61      105.23     26.98 o 
 -18   3   2       79.96       43.72     23.05 o 
 -17   3   2       37.75       15.84     14.13 o 
 -16   3   2       15.76        5.70     12.19 o 
 -15   3   2       24.02       20.80     15.62 o 
 -14   3   2       61.14       47.27     16.23 o 
 -13   3   2      353.60      383.24     18.90 o 
 -12   3   2      115.97      136.93     17.61 o 
 -11   3   2     2247.60     2465.76     47.04 o 
 -10   3   2      414.51      473.60     28.27 o 
  -9   3   2     1436.78     1351.54     25.13 o 
  -8   3   2     3434.14     3546.42     36.46 o 
  -7   3   2      983.28      996.38     19.11 o 
  -6   3   2     2271.85     2330.75     29.66 o 
  -5   3   2      158.32      197.26     13.70 o 
  -4   3   2     1236.11     1155.72     29.43 o 
  -3   3   2      502.88      562.25     18.12 o 
  -2   3   2      148.87      214.58     12.48 o 
  -1   3   2     9645.94     9635.95     66.72 o 
   0   3   2     2817.33     2560.68     50.84 o 
   1   3   2     1811.69     1749.89     49.24 o 
   2   3   2      175.19      181.67     11.07 o 
   3   3   2     1561.33     1447.59     27.19 o 
   4   3   2      506.88      472.28     20.18 o 
   5   3   2      359.93      326.56     17.00 o 
   6   3   2      641.94      595.49      7.02 o 
   7   3   2     1280.57     1178.11     25.23 o 
   8   3   2       33.74       33.28      7.63 o 
   9   3   2      471.13      501.49     24.83 o 
  10   3   2     1300.95     1307.70     28.15 o 
  11   3   2      115.39       78.33     11.34 o 
  12   3   2     1291.11     1375.43     23.97 o 
  13   3   2     1959.50     2072.49     44.58 o 
  14   3   2       69.48       66.22     17.50 o 
  15   3   2      317.84      320.13     21.26 o 
  16   3   2       51.91       42.51     15.85 o 
  17   3   2        6.75       -3.27     19.51 o 
 -18   4   2       45.93       35.52     20.34 o 
 -17   4   2        0.32       -8.39     15.51 o 
 -16   4   2      383.12      456.64     71.56 o 
 -15   4   2      287.68      373.95     23.28 o 
 -14   4   2        0.97        6.78      9.89 o 
 -13   4   2       37.22       38.30     15.67 o 
 -12   4   2       52.13       50.20     16.06 o 
 -11   4   2      548.60      584.34     20.24 o 
 -10   4   2     3026.97     3232.07     54.10 o 
  -9   4   2      142.73      156.67     14.26 o 
  -8   4   2      775.89      800.09     19.63 o 
  -7   4   2       67.71       30.48      9.71 o 
  -6   4   2     5637.28     5759.35     70.35 o 
  -5   4   2     1254.13     1264.40     22.74 o 
  -4   4   2     1636.36     1474.43     23.18 o 
  -3   4   2     2205.43     2298.09     26.27 o 
  -2   4   2     5627.09     5698.91     46.47 o 
  -1   4   2     2063.27     2058.71     25.67 o 
   0   4   2        2.18       -0.28      5.97 o 
   1   4   2      630.33      645.69     15.66 o 
   2   4   2     2381.37     2344.65     27.14 o 
   3   4   2     4164.01     4108.57     34.91 o 
   4   4   2      344.93      446.94     25.95 o 
   5   4   2      803.24      737.35     29.38 o 
   6   4   2        1.46        5.57     12.81 o 
   7   4   2     1085.65     1091.47     42.72 o 
   8   4   2      860.94      781.48     36.02 o 
   9   4   2       27.86       13.97      4.34 o 
  10   4   2        2.98       19.04      9.75 o 
  11   4   2      875.03      953.46     30.01 o 
  12   4   2     1059.44     1129.42     35.86 o 
  13   4   2        1.70        1.51      7.17 o 
  14   4   2        5.66       -5.13      9.00 o 
  15   4   2       78.33       77.95     15.23 o 
  16   4   2        8.09       20.48     22.59 o 
  17   4   2      130.43       47.35     56.98 o 
 -17   5   2       59.94       31.07     15.61 o 
 -16   5   2      149.22      139.31     20.24 o 
 -15   5   2       82.07       85.60     20.77 o 
 -14   5   2      946.78     1008.38     29.52 o 
 -13   5   2       15.62       13.34     13.02 o 
 -12   5   2      154.06      147.56     16.57 o 
 -11   5   2        6.18       43.07     17.57 o 
 -10   5   2       10.90       24.18     18.78 o 
  -9   5   2      953.18     1000.84     22.38 o 
  -8   5   2     1354.39     1386.63     47.35 o 
  -7   5   2      319.76      336.81     15.63 o 
  -6   5   2      408.61      356.05     15.35 o 
  -5   5   2     3483.44     3404.89     38.78 o 
  -4   5   2      615.67      538.61     16.47 o 
  -3   5   2     1462.21     1372.49     23.76 o 
  -2   5   2     3503.28     3463.94     37.35 o 
  -1   5   2      398.62      466.00     17.96 o 
   0   5   2     8892.70     9018.15    168.93 o 
   1   5   2     3283.22     3111.73     35.25 o 
   2   5   2       42.41       53.77     10.16 o 
   3   5   2      799.87      671.22     19.25 o 
   4   5   2     4386.02     4656.23     32.62 o 
   5   5   2      236.37      227.91     23.54 o 
   6   5   2      897.95      915.91     34.15 o 
   7   5   2     1090.38     1182.43     39.14 o 
   8   5   2        0.14       16.56     23.02 o 
   9   5   2     1654.42     1750.19     67.59 o 
  10   5   2     1718.04     1871.21     77.19 o 
  11   5   2       55.13       45.13     37.95 o 
  12   5   2      291.08      273.32     15.40 o 
  13   5   2       10.25        9.48     11.23 o 
  14   5   2       25.40       19.31      8.65 o 
  15   5   2      206.15      133.75     30.22 o 
  16   5   2       26.83        3.01     26.13 o 
 -16   6   2      131.33      109.57     26.37 o 
 -15   6   2        0.37        7.30     11.48 o 
 -14   6   2       50.79       31.64     13.85 o 
 -13   6   2       53.12       26.40     19.98 o 
 -12   6   2        0.12       -1.64     11.51 o 
 -11   6   2      156.77      105.60     25.04 o 
 -10   6   2      208.44      214.94     16.15 o 
  -9   6   2      261.17      304.79     19.86 o 
  -8   6   2       22.68       42.59     17.24 o 
  -7   6   2      657.35      704.19     23.64 o 
  -6   6   2      101.78      125.63     14.89 o 
  -5   6   2      201.79      194.42     15.28 o 
  -4   6   2       69.10       78.20     13.17 o 
  -3   6   2      199.22      218.23     15.45 o 
  -2   6   2       14.46        7.71      8.96 o 
  -1   6   2     1325.88     1360.73     25.60 o 
   0   6   2       14.81       15.38      9.49 o 
   1   6   2       79.70      110.09     12.87 o 
   2   6   2     1626.82     1559.87     27.38 o 
   3   6   2      207.63      221.87     10.93 o 
   4   6   2      325.12      324.34     10.10 o 
   5   6   2        7.11       12.19      7.66 o 
   6   6   2       21.47       35.14     21.13 o 
   7   6   2       52.85       63.99     32.83 o 
   8   6   2      262.30      238.82     32.47 o 
   9   6   2        8.58       -5.29     26.73 o 
  10   6   2      738.69      800.59     52.43 o 
  11   6   2       96.51      104.79     34.17 o 
  12   6   2      148.16      143.18     37.22 o 
  13   6   2       22.39       17.80     20.88 o 
  14   6   2      122.36       71.22     34.79 o 
  15   6   2        4.97       -7.12     24.30 o 
  16   6   2        0.92       -8.17     28.06 o 
 -15   7   2      279.04      233.19     73.68 o 
 -14   7   2      354.37        3.28     17.91 o 
 -13   7   2        0.17       17.52     16.80 o 
 -12   7   2      670.57      756.27    234.66 o 
 -11   7   2      472.90      539.40     36.20 o 
 -10   7   2        5.53       -2.91     11.48 o 
  -9   7   2      265.49      342.61     20.57 o 
  -8   7   2      785.41      803.58     24.65 o 
  -7   7   2       45.93       42.79     16.03 o 
  -6   7   2     1317.06     1375.47     46.78 o 
  -5   7   2     2911.49     3124.03     44.33 o 
  -4   7   2        3.00       30.90     14.90 o 
  -3   7   2     3618.24     3632.95     57.33 o 
  -2   7   2     1719.66     1771.85     35.03 o 
  -1   7   2      533.41      509.76     21.64 o 
   0   7   2     1741.93     1815.10     29.28 o 
   1   7   2     1272.13     1292.06     29.96 o 
   2   7   2        5.22       -0.43      7.22 o 
   3   7   2     1482.75     1508.90     23.79 o 
   4   7   2     1298.77     1362.17     31.04 o 
   5   7   2       22.10       16.39      9.29 o 
   6   7   2     2180.51     2323.62    100.56 o 
   7   7   2      561.01      556.71     43.12 o 
   8   7   2       66.91      101.65     33.54 o 
   9   7   2     1583.60     1737.87     92.93 o 
  10   7   2      138.23      122.81     45.71 o 
  11   7   2      326.72      206.56     97.59 o 
  12   7   2       45.75       37.33     38.28 o 
  13   7   2      324.14      219.15    161.39 o 
  14   7   2       14.95       45.74     32.47 o 
 -14   8   2        0.64       -4.97     34.35 o 
 -13   8   2       17.21        1.63     14.27 o 
 -12   8   2       16.07        0.88     13.24 o 
 -11   8   2       16.12        1.49     13.66 o 
 -10   8   2       87.78       89.90     18.25 o 
  -9   8   2       17.49       25.55     14.28 o 
  -8   8   2       43.10       21.35     12.60 o 
  -7   8   2       75.07       70.74     23.41 o 
  -6   8   2        0.29       -0.88     12.11 o 
  -5   8   2        0.39       -4.69     14.59 o 
  -4   8   2      585.71      648.99     26.33 o 
  -3   8   2      473.43      487.03     28.46 o 
  -2   8   2       71.83       87.70     18.27 o 
  -1   8   2        0.52        7.87     15.20 o 
   0   8   2       15.40        4.76     11.87 o 
   1   8   2       57.66       72.85     18.68 o 
   2   8   2      143.54      185.79     24.14 o 
   3   8   2      259.77      257.03     20.57 o 
   4   8   2       64.51       54.83     10.00 o 
   5   8   2       93.37      104.39     12.14 o 
   6   8   2      169.31      151.93     10.20 o 
   7   8   2        9.36       30.96     27.22 o 
   8   8   2      241.88      257.75     43.70 o 
   9   8   2        7.98        3.97     24.85 o 
  10   8   2      158.67        2.03     30.10 o 
  11   8   2        2.73       -2.59     25.43 o 
  12   8   2       53.85        9.96     30.47 o 
  13   8   2       10.10      -39.22     40.29 o 
 -12   9   2       81.48       -0.95     30.03 o 
 -11   9   2      110.63       63.52     23.73 o 
 -10   9   2        8.30        2.99     11.73 o 
  -9   9   2      502.78      571.81     30.90 o 
  -8   9   2      207.94      276.51     28.28 o 
  -7   9   2       86.85       55.02     20.20 o 
  -6   9   2      163.06      128.79     41.59 o 
  -5   9   2      436.02      492.85     25.11 o 
  -4   9   2        3.18       10.03     14.10 o 
  -3   9   2      717.60      811.18     34.73 o 
  -2   9   2      776.24      811.84     39.27 o 
  -1   9   2       65.81       45.15     17.77 o 
   0   9   2       20.43       14.50     13.55 o 
   1   9   2       22.11        7.47     11.92 o 
   2   9   2      229.65      115.45     54.91 o 
   3   9   2      376.83      453.32     19.16 o 
   4   9   2      761.60      956.11     26.68 o 
   5   9   2       13.74       14.72      7.92 o 
   6   9   2      425.44      363.98     17.74 o 
   7   9   2      210.61       81.06     81.33 o 
   8   9   2        3.17       13.48     27.69 o 
   9   9   2       50.68        0.50     25.17 o 
  10   9   2      277.08        6.95     30.19 o 
  11   9   2       36.49        0.35     30.72 o 
  12   9   2       69.05       -5.28     39.51 o 
 -10  10   2        9.51        3.85     31.53 o 
  -9  10   2       39.25       26.43     17.61 o 
  -8  10   2        0.62        4.14     14.49 o 
  -7  10   2      214.85      202.58     64.59 o 
  -6  10   2       68.33       57.70     22.56 o 
  -5  10   2      207.99      176.48     23.73 o 
  -4  10   2      389.38      440.30     28.98 o 
  -3  10   2       40.86       37.06     20.22 o 
  -2  10   2       61.22       66.48     19.68 o 
  -1  10   2      189.21      198.60     48.63 o 
   0  10   2      125.70       53.61     31.56 o 
   1  10   2      128.01       78.07     39.71 o 
   2  10   2      438.02      552.05     29.37 o 
   3  10   2       90.81       52.32     27.81 o 
   4  10   2      256.69      249.69     56.89 o 
   5  10   2      454.28      521.73     47.71 o 
   6  10   2        3.65       10.22     11.66 o 
   7  10   2       34.58        6.57     27.74 o 
   8  10   2       23.71        2.92     33.26 o 
   9  10   2       42.04        2.55     26.04 o 
  10  10   2       23.85       -0.01     26.20 o 
  -7  11   2        8.45       17.23     15.95 o 
  -6  11   2        2.15       12.38     16.36 o 
  -5  11   2       19.14       -0.41     17.84 o 
  -4  11   2       27.13        8.77     16.93 o 
  -3  11   2       17.96       21.03     22.60 o 
  -2  11   2       39.67       29.51     21.03 o 
  -1  11   2       82.64       36.04     23.97 o 
   0  11   2       12.19       -0.55     17.12 o 
   1  11   2       75.23       35.88     24.90 o 
   2  11   2        0.57        7.61     17.25 o 
   3  11   2      187.09      184.46     42.19 o 
   4  11   2       82.29       52.89     28.45 o 
   5  11   2        8.02      -12.68     29.02 o 
   6  11   2        0.32        2.80     32.61 o 
   7  11   2        1.25       -5.38     28.96 o 
 -19   1   3       12.41       29.95     26.91 o 
 -18   1   3      672.68      815.33     43.92 o 
 -17   1   3      194.66      262.62     30.37 o 
 -16   1   3       77.20       68.19     25.84 o 
 -15   1   3      274.31      414.85     28.16 o 
 -14   1   3      148.77      180.11     19.87 o 
 -13   1   3      386.89      401.97     18.44 o 
 -12   1   3     1206.36     1310.15     25.19 o 
 -11   1   3      450.10      476.70     19.93 o 
 -10   1   3      355.54      294.11     11.41 o 
  -9   1   3     2593.64     2347.63     71.27 o 
  -8   1   3     2773.27     2661.96     43.51 o 
  -7   1   3     1835.39     1715.16     36.90 o 
  -6   1   3     3723.78     3510.94     31.27 o 
  -5   1   3     1748.88     1601.04     42.49 o 
  -4   1   3      124.04      144.36     12.71 o 
  -3   1   3    22747.73    21227.33    165.79 o 
  -2   1   3       13.43        3.96      4.37 o 
  -1   1   3     1888.79     1785.99     14.85 o 
   0   1   3     8720.36     7975.33     43.41 o 
   1   1   3    19838.32    18821.90     95.03 o 
   2   1   3     1354.24     1396.24     28.67 o 
   3   1   3       87.42       46.78      6.35 o 
   4   1   3     2087.43     1920.19     21.71 o 
   5   1   3     2162.04     2103.38     20.38 o 
   6   1   3     2303.06     1924.32     23.11 o 
   7   1   3        5.43        3.25      6.49 o 
   8   1   3      991.19      972.19     23.57 o 
   9   1   3     2436.41     2467.84     38.62 o 
  10   1   3     1204.89     1261.33     24.30 o 
  11   1   3      684.23      683.68     24.32 o 
  12   1   3     1103.34     1241.06     37.89 o 
  13   1   3       51.59       45.63     17.43 o 
  14   1   3        8.93       10.69     19.35 o 
  15   1   3      632.92      737.68     31.76 o 
  16   1   3       66.46       82.48     22.83 o 
  17   1   3       64.64       52.77     22.65 o 
  18   1   3      351.16      463.68     71.03 o 
 -19   2   3      192.25      130.76     41.83 o 
 -18   2   3        0.68        4.35     18.96 o 
 -17   2   3      225.24      208.39     46.12 o 
 -16   2   3       93.70      115.46     19.05 o 
 -15   2   3        6.74       27.27     12.03 o 
 -14   2   3      125.98      141.88     19.67 o 
 -13   2   3        6.12        2.74      8.94 o 
 -12   2   3      181.58      214.60     13.56 o 
 -11   2   3        1.43        8.65      7.61 o 
 -10   2   3     2331.94     2460.09     41.25 o 
  -9   2   3      152.42      162.67      9.24 o 
  -8   2   3     3888.11     3804.00    131.51 o 
  -7   2   3      681.15      695.37     12.09 o 
  -6   2   3    12628.69    12829.99    107.94 o 
  -5   2   3       39.10       60.21     11.55 o 
  -4   2   3     2505.54     2471.60     69.83 o 
  -3   2   3       17.62       10.57      7.39 o 
  -2   2   3      665.42      611.82     13.59 o 
  -1   2   3     1742.15     1811.00     20.21 o 
   0   2   3    16197.53    15639.34    116.62 o 
   1   2   3       27.21       28.82      6.33 o 
   2   2   3     1816.13     1630.78     18.97 o 
   3   2   3     1712.30     1776.21     27.03 o 
   4   2   3      364.09      320.67      7.35 o 
   5   2   3      706.06      763.41     11.49 o 
   6   2   3      342.34      347.73     21.21 o 
   7   2   3      497.81      568.33     12.09 o 
   8   2   3      500.89      426.42     19.61 o 
   9   2   3      146.74      143.23     16.96 o 
  10   2   3        1.78       12.21     11.12 o 
  11   2   3      693.74      693.89     27.23 o 
  12   2   3      193.47      195.97     18.77 o 
  13   2   3        3.30       -1.47     13.68 o 
  14   2   3      391.03      428.59     26.48 o 
  15   2   3       15.87        2.80     11.77 o 
  16   2   3      162.03      155.51     25.17 o 
  17   2   3       24.40       15.25     17.58 o 
 -18   3   3      229.78      153.84     65.25 o 
 -17   3   3       83.35       65.41     18.96 o 
 -16   3   3       64.51       50.88     17.01 o 
 -15   3   3      516.78      598.49     21.08 o 
 -14   3   3      646.90      696.91     20.51 o 
 -13   3   3      315.87      358.12     21.02 o 
 -12   3   3     1761.97     1842.77     35.98 o 
 -11   3   3       64.38       52.05     14.43 o 
 -10   3   3        1.23       -2.67     10.41 o 
  -9   3   3     4308.07     4542.47     39.47 o 
  -8   3   3     2217.25     2323.67     31.28 o 
  -7   3   3     4200.14     4272.21     56.17 o 
  -6   3   3     1620.81     1466.79     29.09 o 
  -5   3   3      474.38      392.97     18.39 o 
  -4   3   3     1911.71     1752.91     31.88 o 
  -3   3   3     3692.02     3270.82     39.85 o 
  -2   3   3     4188.92     4110.66     42.41 o 
  -1   3   3       96.45      117.46     11.32 o 
   0   3   3     8472.34     8020.65    100.69 o 
   1   3   3       25.75       68.49      8.12 o 
   2   3   3      349.47      302.94      8.42 o 
   3   3   3     1886.33     1644.01     30.76 o 
   4   3   3      289.43      314.63     18.04 o 
   5   3   3      510.28      458.47     19.42 o 
   6   3   3     2906.56     2773.43     74.24 o 
   7   3   3      253.88      282.22     14.56 o 
   8   3   3      853.81      878.42     25.58 o 
   9   3   3     1852.00     1879.00     36.54 o 
  10   3   3      183.06      201.75     10.04 o 
  11   3   3      479.76      488.09     15.59 o 
  12   3   3     1281.80     1388.85     45.52 o 
  13   3   3      802.95      884.79     32.33 o 
  14   3   3       57.55       72.11     14.39 o 
  15   3   3      585.59      659.69     21.78 o 
  16   3   3       35.34       19.65     14.41 o 
  17   3   3      165.84      107.76     32.39 o 
 -18   4   3       25.67        9.34     22.01 o 
 -17   4   3      140.39      112.55     26.02 o 
 -16   4   3      118.66      108.74     22.79 o 
 -15   4   3        6.39        8.49     11.86 o 
 -14   4   3       21.60       25.31     14.00 o 
 -13   4   3      503.72      556.24     24.58 o 
 -12   4   3        5.82       20.75     11.23 o 
 -11   4   3     3281.14     3485.22     50.32 o 
 -10   4   3      816.37      832.58     24.98 o 
  -9   4   3        6.15       10.75     14.66 o 
  -8   4   3      638.47      566.09     21.23 o 
  -7   4   3     3009.41     3098.41     49.16 o 
  -6   4   3        0.96        4.98     10.85 o 
  -5   4   3     5646.15     5896.56     91.71 o 
  -4   4   3     7698.73     7760.53    109.88 o 
  -3   4   3     2496.83     2471.94     36.20 o 
  -2   4   3      190.49      289.88     17.50 o 
  -1   4   3     7285.25     6986.66     64.02 o 
   0   4   3        5.36       11.47      8.83 o 
   1   4   3     4022.19     3916.59     46.63 o 
   2   4   3      764.50      733.99     12.76 o 
   3   4   3        1.02       -1.72      7.04 o 
   4   4   3     2496.43     2325.94     39.52 o 
   5   4   3      327.62      325.28     26.26 o 
   6   4   3       55.97       60.88     18.97 o 
   7   4   3      708.10      719.93     87.50 o 
   8   4   3      444.12      451.34     40.10 o 
   9   4   3        0.48       12.51     16.27 o 
  10   4   3      359.11      369.61     15.94 o 
  11   4   3      350.97      340.16     16.19 o 
  12   4   3     1249.94     1194.93     52.04 o 
  13   4   3     2842.39     2742.79    124.10 o 
  14   4   3      554.62      502.05     25.10 o 
  15   4   3       50.78       32.34     12.65 o 
  16   4   3       75.78       43.93     12.34 o 
  17   4   3      145.69       99.80     40.38 o 
 -17   5   3       18.84        8.89     19.53 o 
 -16   5   3      100.47       88.23     19.18 o 
 -15   5   3       14.97       12.69     13.40 o 
 -14   5   3      381.70      404.08     74.99 o 
 -13   5   3       17.46       17.09     16.07 o 
 -12   5   3        1.76       16.10     12.03 o 
 -11   5   3      700.32      706.14     29.78 o 
 -10   5   3      673.78      727.64     25.35 o 
  -9   5   3     1112.13     1185.80     30.86 o 
  -8   5   3      464.54      469.97     29.45 o 
  -7   5   3        1.76       -3.86     10.59 o 
  -6   5   3      139.75      145.18     18.13 o 
  -5   5   3      826.43      848.76     23.39 o 
  -4   5   3      115.46      129.69     15.07 o 
  -3   5   3     2399.15     2309.69     37.16 o 
  -2   5   3      267.89      236.50     18.61 o 
  -1   5   3     1458.94     1490.09     27.28 o 
   0   5   3      338.20      322.74     16.30 o 
   1   5   3     1775.92     1805.20     33.82 o 
   2   5   3     1238.78     1306.05     19.54 o 
   3   5   3     2588.58     2707.77     21.38 o 
   4   5   3     1243.02     1356.94     47.61 o 
   5   5   3       19.68       43.05     21.42 o 
   6   5   3       38.67       88.62     30.05 o 
   7   5   3        6.92       36.92     21.59 o 
   8   5   3      112.31      115.38     34.02 o 
   9   5   3     1618.71     1755.45     88.42 o 
  10   5   3      297.85      301.16     41.86 o 
  11   5   3      298.94      306.58     44.05 o 
  12   5   3        0.96        7.01     23.05 o 
  13   5   3       43.10       21.48     29.47 o 
  14   5   3       35.10       11.92     24.90 o 
  15   5   3      164.99       77.09     37.64 o 
  16   5   3        2.65        4.23     24.96 o 
 -16   6   3      381.58      330.54     87.99 o 
 -15   6   3        4.87       19.56     17.05 o 
 -14   6   3      130.02      149.97     35.63 o 
 -13   6   3      365.21      405.46    113.45 o 
 -12   6   3      263.80      275.10     32.67 o 
 -11   6   3      219.51      233.74     18.72 o 
 -10   6   3      309.52      352.68     24.12 o 
  -9   6   3       67.43       55.59     15.95 o 
  -8   6   3      329.80      378.38     21.49 o 
  -7   6   3      838.24      836.32     29.60 o 
  -6   6   3      440.61      419.68     30.16 o 
  -5   6   3     1449.91     1487.02     39.80 o 
  -4   6   3     5364.00     5502.51     58.14 o 
  -3   6   3      173.10      181.02     17.39 o 
  -2   6   3     5335.96     5340.75     56.46 o 
  -1   6   3     1968.96     1965.80     33.00 o 
   0   6   3       50.68       61.77     17.07 o 
   1   6   3     2289.23     2313.00     42.54 o 
   2   6   3     2691.70     2784.47     38.99 o 
   3   6   3        8.69       17.81     10.47 o 
   4   6   3      991.20     1038.96     17.74 o 
   5   6   3     3259.14     3319.42     86.07 o 
   6   6   3       25.50        7.58     21.82 o 
   7   6   3     3330.59     3385.64    109.41 o 
   8   6   3     1059.31     1195.37     91.41 o 
   9   6   3      270.20      250.79     39.59 o 
  10   6   3      153.19      188.06     35.52 o 
  11   6   3      533.23      595.20     51.03 o 
  12   6   3       13.39       20.90     27.37 o 
  13   6   3      509.07      550.04    174.86 o 
  14   6   3      132.53       84.91     48.83 o 
  15   6   3        5.49       11.94     23.65 o 
 -15   7   3        2.52        7.29     14.18 o 
 -14   7   3       49.29       24.43     15.90 o 
 -13   7   3        5.88       -4.11     24.53 o 
 -12   7   3       36.15        2.62     15.11 o 
 -11   7   3        0.06       18.68     15.47 o 
 -10   7   3        1.39        4.98     11.67 o 
  -9   7   3      107.38       96.70     20.62 o 
  -8   7   3       59.74       63.40     17.13 o 
  -7   7   3       51.75       39.97     22.72 o 
  -6   7   3      118.10      121.76     18.83 o 
  -5   7   3       81.06       85.32     18.35 o 
  -4   7   3      225.83      234.73     23.04 o 
  -3   7   3       31.32       32.24     14.06 o 
  -2   7   3       15.28       20.38     12.32 o 
  -1   7   3        0.51        3.39     10.51 o 
   0   7   3       15.64        9.09     10.20 o 
   1   7   3       17.31       19.99     11.63 o 
   2   7   3        0.41       -9.80     10.22 o 
   3   7   3       27.12       31.14     14.62 o 
   4   7   3       14.12       17.08      6.75 o 
   5   7   3        8.22        0.96     22.54 o 
   6   7   3      367.46      386.60     35.36 o 
   7   7   3      355.84      398.39     38.06 o 
   8   7   3       43.16       74.01     33.87 o 
   9   7   3       85.26       82.31     41.98 o 
  10   7   3       31.97       40.74     35.36 o 
  11   7   3        7.98       -6.80     21.28 o 
  12   7   3       12.55       28.00     34.24 o 
  13   7   3        7.00       10.67     30.49 o 
  14   7   3       24.35       21.83     29.17 o 
 -14   8   3      211.38       37.18     42.88 o 
 -13   8   3      244.37      187.33    106.99 o 
 -12   8   3        0.24       -0.54     15.35 o 
 -11   8   3      408.89      510.92     90.94 o 
 -10   8   3      383.18      487.83     29.30 o 
  -9   8   3      189.34      134.15     21.38 o 
  -8   8   3       37.64       75.51     21.85 o 
  -7   8   3     1014.35     1081.73     33.25 o 
  -6   8   3        0.25        5.36     14.98 o 
  -5   8   3      792.25      879.23     30.89 o 
  -4   8   3     1140.86     1320.36     34.08 o 
  -3   8   3        1.58      -16.07     16.07 o 
  -2   8   3     1807.34     1957.74     44.33 o 
  -1   8   3      920.31     1013.54     29.51 o 
   0   8   3     1183.81     1277.95     33.66 o 
   1   8   3      286.75      272.33     30.56 o 
   2   8   3      174.55      181.22     18.36 o 
   3   8   3      285.17      301.64     18.45 o 
   4   8   3      526.60      581.22     23.54 o 
   5   8   3      633.12      741.21     61.38 o 
   6   8   3      107.42       97.24     31.26 o 
   7   8   3      709.46      870.55     60.84 o 
   8   8   3       70.30       91.33     34.07 o 
   9   8   3       91.58        3.23     27.81 o 
  10   8   3      441.54        0.83     26.55 o 
  11   8   3      166.21        1.17     30.94 o 
  12   8   3        4.54      -10.35     32.48 o 
  13   8   3      138.88       55.06     62.30 o 
 -12   9   3       57.92       38.17     17.87 o 
 -11   9   3      106.56       54.52     25.87 o 
 -10   9   3       22.42       17.18     15.76 o 
  -9   9   3      129.69      116.92     35.91 o 
  -8   9   3      248.43      308.05     31.21 o 
  -7   9   3       68.77       30.42     26.31 o 
  -6   9   3        0.82       24.69     20.96 o 
  -5   9   3        3.61       19.69     17.58 o 
  -4   9   3      100.09      125.05     22.47 o 
  -3   9   3     1526.53     1568.81     39.50 o 
  -2   9   3      908.92      988.10     33.04 o 
  -1   9   3       34.78       20.70     16.00 o 
   0   9   3        7.39       12.78     15.16 o 
   1   9   3        1.86        8.46     14.53 o 
   2   9   3       98.31       77.56     26.44 o 
   3   9   3       55.15       67.86     22.84 o 
   4   9   3        8.21        4.05      9.95 o 
   5   9   3       14.56       22.02      5.91 o 
   6   9   3      129.71       34.33     44.36 o 
   7   9   3       14.55       12.38     29.90 o 
   8   9   3        8.64        1.79     29.94 o 
   9   9   3       21.87       -2.33     35.50 o 
  10   9   3        0.05        3.38     28.37 o 
  11   9   3      169.49       -2.23     25.93 o 
 -10  10   3        5.96       15.42     18.77 o 
  -9  10   3       18.10       19.17     17.32 o 
  -8  10   3       70.53       35.45     29.45 o 
  -7  10   3       69.27       50.99     36.03 o 
  -6  10   3       13.18       15.07     21.42 o 
  -5  10   3      647.42      768.36     40.55 o 
  -4  10   3       81.88       54.96     24.70 o 
  -3  10   3        0.46        5.38     23.69 o 
  -2  10   3       45.07       48.44     25.69 o 
  -1  10   3      443.52      443.77     35.22 o 
   0  10   3       35.07       23.56     27.20 o 
   1  10   3      150.81       95.71     61.70 o 
   2  10   3      221.20        2.75     21.69 o 
   3  10   3        7.43        7.92     17.13 o 
   4  10   3      135.79      138.63     49.59 o 
   5  10   3      109.12       20.70     13.96 o 
   6  10   3       60.47        1.96     23.75 o 
   7  10   3       65.55        2.91     32.63 o 
   8  10   3      143.68        5.89     31.79 o 
   9  10   3        0.71       -1.28     30.23 o 
  -7  11   3       22.23       12.38     14.92 o 
  -6  11   3      163.28      107.12     81.52 o 
  -5  11   3       85.10       50.70     27.76 o 
  -4  11   3      174.01      126.09     64.04 o 
  -3  11   3       44.90       34.18     29.49 o 
  -2  11   3      214.47      154.06     55.15 o 
  -1  11   3        0.54       -3.13     20.71 o 
   0  11   3      244.04      153.89     91.73 o 
   1  11   3      120.36       35.36     39.17 o 
   2  11   3       15.39       23.69     28.55 o 
   3  11   3      159.22      127.51     81.77 o 
   4  11   3       21.17      -12.54     31.43 o 
   5  11   3       62.46       -7.66     41.33 o 
   6  11   3      262.04        7.09     39.17 o 
 -19   0   4      171.98      235.60     50.21 o 
 -18   0   4       34.27       33.82     35.46 o 
 -17   0   4     1160.24     1474.72     80.06 o 
 -16   0   4     1341.90     1498.14     71.50 o 
 -15   0   4       90.43       86.39     33.47 o 
 -14   0   4     2578.40     2973.19     73.05 o 
 -13   0   4      520.53      488.45     39.06 o 
 -12   0   4      212.05      259.69     20.86 o 
 -11   0   4      635.22      665.74     28.44 o 
 -10   0   4     2489.56     2562.57     50.47 o 
  -9   0   4      103.07       87.40     13.54 o 
  -8   0   4     4183.41     3987.52     55.03 o 
  -7   0   4     3167.08     3021.03     33.16 o 
  -6   0   4     5904.58     5824.82    134.14 o 
  -5   0   4     6329.58     5736.33     68.95 o 
  -4   0   4      328.11      311.36     28.68 o 
  -3   0   4     9190.08     8481.34     87.32 o 
  -2   0   4      279.39      213.38     16.62 o 
  -1   0   4     6834.42     6831.33    147.00 o 
   0   0   4    74676.20    85059.23    851.71 o 
   1   0   4   127276.02   154974.95   3742.87 o 
   2   0   4    35260.47    35166.64    322.16 o 
   3   0   4       12.48       27.10     13.39 o 
   4   0   4     4626.71     4251.52     61.02 o 
   5   0   4     2875.76     2779.77     36.58 o 
   6   0   4      948.19      971.11     21.75 o 
   7   0   4     7356.11     7197.80    184.77 o 
   8   0   4       34.40       21.85     12.82 o 
   9   0   4     1633.99     1615.74     35.99 o 
  10   0   4      878.67      872.80     44.93 o 
  11   0   4      230.98      229.84     28.99 o 
  12   0   4      392.88      373.56     26.88 o 
  13   0   4      334.04      363.14     28.42 o 
  14   0   4      231.89      223.37     34.18 o 
  15   0   4       14.62       19.51     25.70 o 
  16   0   4       61.89       61.68     42.34 o 
  17   0   4       30.97       28.87     30.37 o 
 -19   1   4       29.72       14.52     26.34 o 
 -18   1   4       88.20      155.85     31.28 o 
 -17   1   4      124.82      104.18     34.14 o 
 -16   1   4        2.91       -0.60     12.09 o 
 -15   1   4      470.03      492.09     28.84 o 
 -14   1   4       92.05       80.14     20.29 o 
 -13   1   4       22.81       39.46     14.20 o 
 -12   1   4        2.84        3.05     11.47 o 
 -11   1   4      126.92      122.38     16.19 o 
 -10   1   4      814.16      859.78     35.65 o 
  -9   1   4      107.21       84.34     11.78 o 
  -8   1   4      169.49      216.96     12.32 o 
  -7   1   4     6764.42     7018.26     55.36 o 
  -6   1   4        4.35        6.35     10.75 o 
  -5   1   4     1235.09     1193.80     23.36 o 
  -4   1   4      105.13       78.35     21.92 o 
  -3   1   4      212.90      227.97     15.92 o 
  -2   1   4       72.33       75.73      6.28 o 
  -1   1   4       67.82       60.73      7.34 o 
   0   1   4      138.96      167.44      9.60 o 
   1   1   4     2920.76     2830.06     23.48 o 
   2   1   4     4086.78     4071.34     33.56 o 
   3   1   4     1128.75     1107.35     15.07 o 
   4   1   4      411.05      440.26     11.23 o 
   5   1   4      105.17      103.29      9.07 o 
   6   1   4        8.15       10.24      6.05 o 
   7   1   4      147.39      200.46     11.10 o 
   8   1   4        3.76       15.64      9.11 o 
   9   1   4      497.56      542.59     15.77 o 
  10   1   4      570.70      624.85     20.54 o 
  11   1   4       60.12       62.73     12.60 o 
  12   1   4       72.36      102.12     18.14 o 
  13   1   4       11.76       -3.77     12.33 o 
  14   1   4       49.11       28.33     16.70 o 
  15   1   4       35.43       13.12     17.07 o 
  16   1   4       30.56       31.80     25.07 o 
  17   1   4       37.80       38.23     27.47 o 
 -18   2   4       83.15       33.91     21.09 o 
 -17   2   4      449.54      606.35     30.86 o 
 -16   2   4      116.76       98.61     36.86 o 
 -15   2   4      246.06      288.27     24.25 o 
 -14   2   4      160.21      197.79     23.50 o 
 -13   2   4      916.18     1002.60     37.46 o 
 -12   2   4      246.99      253.80     19.89 o 
 -11   2   4     3489.29     3813.48     49.49 o 
 -10   2   4      694.87      722.08     22.22 o 
  -9   2   4     1083.46     1020.52     85.48 o 
  -8   2   4     1998.57     1915.18     25.52 o 
  -7   2   4     4112.85     4235.24     61.87 o 
  -6   2   4      251.48      214.37     18.02 o 
  -5   2   4     5971.14     5734.57     50.48 o 
  -4   2   4      484.75      405.75      9.30 o 
  -3   2   4      848.01      829.65     14.00 o 
  -2   2   4     2365.64     2175.80     22.24 o 
  -1   2   4      258.65      299.45     10.63 o 
   0   2   4      152.67      221.73     10.25 o 
   1   2   4     5771.16     5319.06     35.89 o 
   2   2   4     2846.70     2587.72     23.50 o 
   3   2   4     1019.01      905.47     15.21 o 
   4   2   4     6701.08     6274.48     93.83 o 
   5   2   4       53.97      111.18     10.97 o 
   6   2   4      233.10      223.22      9.91 o 
   7   2   4     1669.84     1528.16     24.89 o 
   8   2   4      804.09      862.86     16.37 o 
   9   2   4     1129.05     1109.71     23.10 o 
  10   2   4      972.70     1007.05     27.12 o 
  11   2   4      628.87      677.43     21.61 o 
  12   2   4      121.64      114.44     17.13 o 
  13   2   4     1086.52     1106.85     29.68 o 
  14   2   4       96.68      106.37     18.97 o 
  15   2   4       52.51       62.80     18.06 o 
  16   2   4      281.59      299.41     23.39 o 
  17   2   4      142.05       98.24     24.68 o 
 -18   3   4      319.54      315.27    114.48 o 
 -17   3   4        1.04        7.07     16.73 o 
 -16   3   4      338.12      303.09     37.13 o 
 -15   3   4      137.55      149.76     12.41 o 
 -14   3   4       12.09        0.58     11.39 o 
 -13   3   4      239.77      243.08     16.12 o 
 -12   3   4     1379.31     1505.65     27.65 o 
 -11   3   4      782.83      838.96     16.50 o 
 -10   3   4     1385.40     1371.38     30.65 o 
  -9   3   4     1496.53     1598.93     18.42 o 
  -8   3   4      536.77      532.27     28.24 o 
  -7   3   4      726.75      633.01     22.24 o 
  -6   3   4     1130.25     1096.86     37.69 o 
  -5   3   4     1196.80     1194.89     25.07 o 
  -4   3   4     1659.69     1732.07     24.35 o 
  -3   3   4     3728.88     3662.09     31.45 o 
  -2   3   4      115.01      119.14      9.85 o 
  -1   3   4     1087.97      968.14     17.11 o 
   0   3   4     3051.89     2938.99     45.97 o 
   1   3   4     2865.63     3101.81     32.94 o 
   2   3   4      892.38      748.40     14.39 o 
   3   3   4      694.34      639.06     14.91 o 
   4   3   4        2.08        7.94      5.36 o 
   5   3   4     3323.05     3561.24     62.90 o 
   6   3   4       71.39       75.51      4.35 o 
   7   3   4      184.56      175.78     10.56 o 
   8   3   4       34.95       33.63      6.99 o 
   9   3   4      329.77      318.31     15.83 o 
  10   3   4      117.56      115.22     15.22 o 
  11   3   4      431.46      472.83     19.08 o 
  12   3   4      139.72      167.59     13.78 o 
  13   3   4      175.89      184.17     16.59 o 
  14   3   4      402.31      398.11     20.79 o 
  15   3   4       93.17       79.27     16.19 o 
  16   3   4        0.41       -2.29      9.82 o 
  17   3   4       28.62       30.54     29.23 o 
 -18   4   4        2.40        5.52     18.65 o 
 -17   4   4      118.29       54.07     28.21 o 
 -16   4   4      108.80      122.28     23.28 o 
 -15   4   4        2.71        0.36     11.27 o 
 -14   4   4      167.75      216.50     20.03 o 
 -13   4   4     1069.08     1204.10     44.96 o 
 -12   4   4      320.30      307.60     21.41 o 
 -11   4   4      720.36      713.13     94.15 o 
 -10   4   4      187.72      202.58     22.39 o 
  -9   4   4      816.28      794.81     27.36 o 
  -8   4   4      331.94      399.76     25.10 o 
  -7   4   4       75.80       68.10     17.00 o 
  -6   4   4       38.51       36.57     13.18 o 
  -5   4   4       44.55       26.59     12.63 o 
  -4   4   4        8.88       24.49     12.22 o 
  -3   4   4       75.20       94.99     11.90 o 
  -2   4   4     2791.51     2702.07     30.56 o 
  -1   4   4     2961.43     2961.96     31.95 o 
   0   4   4     2129.44     2107.75     23.60 o 
   1   4   4     1321.30     1295.02     17.70 o 
   2   4   4      152.11      128.01      9.04 o 
   3   4   4      468.11      412.86     14.60 o 
   4   4   4      700.78      715.00     44.78 o 
   5   4   4     4385.96     4597.53    122.07 o 
   6   4   4      144.20      204.35     20.91 o 
   7   4   4      525.97      563.49     27.15 o 
   8   4   4      453.44      503.55     28.27 o 
   9   4   4      119.23      141.23     26.64 o 
  10   4   4      746.06      887.43     42.11 o 
  11   4   4     1312.31     1364.54     37.91 o 
  12   4   4      174.52      155.51     11.60 o 
  13   4   4      158.52      108.24     12.00 o 
  14   4   4       49.50       19.17      8.63 o 
  15   4   4      207.83      131.84     41.66 o 
  16   4   4      278.45       94.33     64.93 o 
 -17   5   4       16.07       18.18     22.47 o 
 -16   5   4       33.73       34.62     23.58 o 
 -15   5   4      600.90      705.71     37.71 o 
 -14   5   4       64.66       64.64     15.13 o 
 -13   5   4      635.29      667.49     29.11 o 
 -12   5   4      724.62      726.35     28.70 o 
 -11   5   4      393.78      403.71     22.59 o 
 -10   5   4       81.89       81.41     18.07 o 
  -9   5   4      178.84      224.16     20.97 o 
  -8   5   4      104.40      133.77     21.72 o 
  -7   5   4      883.25      962.18     28.01 o 
  -6   5   4     1231.92     1234.55     32.03 o 
  -5   5   4      175.82      185.76     20.09 o 
  -4   5   4     1020.68     1044.28     34.07 o 
  -3   5   4      610.72      487.88     21.30 o 
  -2   5   4      396.31      379.31     17.46 o 
  -1   5   4     4623.57     4704.55     50.58 o 
   0   5   4     6067.52     6239.56     81.32 o 
   1   5   4       63.37       57.54      7.88 o 
   2   5   4     3912.11     4221.03     46.25 o 
   3   5   4     2993.77     3033.60     31.16 o 
   4   5   4       53.38       37.25     21.07 o 
   5   5   4     1994.48     2048.70     73.05 o 
   6   5   4     1253.11     1286.50     82.35 o 
   7   5   4      768.32      809.82     38.56 o 
   8   5   4     1233.02     1317.06     72.91 o 
   9   5   4     2079.32     2256.99    125.47 o 
  10   5   4      226.22      208.20     40.77 o 
  11   5   4       12.11       34.78     31.92 o 
  12   5   4      149.64      145.97     29.42 o 
  13   5   4       27.35        8.53     21.47 o 
  14   5   4      192.17       98.09     50.57 o 
  15   5   4       59.61       31.96     27.80 o 
  16   5   4       24.87      -12.83     30.32 o 
 -16   6   4       60.20       24.67     35.07 o 
 -15   6   4       12.11       14.76     15.37 o 
 -14   6   4       32.43       32.40     17.49 o 
 -13   6   4       28.30       19.25     13.15 o 
 -12   6   4       13.08       11.86     17.61 o 
 -11   6   4        3.15       13.14     13.32 o 
 -10   6   4        6.00       18.77     13.37 o 
  -9   6   4      259.59      302.50     26.73 o 
  -8   6   4        0.29        9.57     18.02 o 
  -7   6   4      119.54      138.66     19.37 o 
  -6   6   4      237.88      273.61     25.28 o 
  -5   6   4       58.49       74.20     20.57 o 
  -4   6   4      742.29      750.00     27.08 o 
  -3   6   4        0.50        3.21     13.85 o 
  -2   6   4      959.64     1025.84     31.31 o 
  -1   6   4        6.27        5.89     10.94 o 
   0   6   4      176.83      160.91     18.21 o 
   1   6   4      559.62      586.14     18.86 o 
   2   6   4      261.24      298.91     10.41 o 
   3   6   4        4.67       -4.36      6.53 o 
   4   6   4        2.65       -7.27     18.78 o 
   5   6   4       68.99       67.55     24.36 o 
   6   6   4        0.74      -24.13     24.13 o 
   7   6   4      624.18      679.08     61.24 o 
   8   6   4       29.54       75.29     29.23 o 
   9   6   4        0.47       43.49     37.16 o 
  10   6   4      570.18      574.69     45.53 o 
  11   6   4       68.40       61.85     33.20 o 
  12   6   4      104.44       35.94     32.56 o 
  13   6   4        1.02        7.24     25.17 o 
  14   6   4        0.33       -9.75     34.96 o 
  15   6   4        1.07      -10.53     24.59 o 
 -15   7   4      503.57      559.35    159.25 o 
 -14   7   4       27.68       28.96     17.05 o 
 -13   7   4      372.18      453.52    141.64 o 
 -12   7   4       90.95      141.94     40.55 o 
 -11   7   4       99.86       77.93     20.80 o 
 -10   7   4      201.82      253.30     23.85 o 
  -9   7   4      558.95      614.24     28.90 o 
  -8   7   4        3.67       13.09     18.08 o 
  -7   7   4      389.49      402.19     26.26 o 
  -6   7   4     1109.71     1280.09     39.73 o 
  -5   7   4       51.86       69.03     19.21 o 
  -4   7   4      833.29      931.89     38.70 o 
  -3   7   4     1695.31     1704.94    151.61 o 
  -2   7   4        8.74        5.43     14.54 o 
  -1   7   4      711.95      769.72     24.32 o 
   0   7   4      597.43      637.36     27.09 o 
   1   7   4       17.12       -4.74     10.40 o 
   2   7   4      579.13      633.96     24.33 o 
   3   7   4     3875.65     4092.85     40.02 o 
   4   7   4       53.83       38.69      7.35 o 
   5   7   4     2465.13     2638.98     78.44 o 
   6   7   4      869.80      918.53     45.27 o 
   7   7   4       17.86       45.11     28.54 o 
   8   7   4      308.19      356.26     52.06 o 
   9   7   4      657.80      704.64     49.24 o 
  10   7   4       32.49        8.98     26.96 o 
  11   7   4      569.69      533.56    171.57 o 
  12   7   4      111.08       24.85     29.51 o 
  13   7   4       22.28       -0.44     28.36 o 
  14   7   4      235.94       95.84     90.92 o 
 -14   8   4       66.75       20.31     21.91 o 
 -13   8   4       18.25        8.34     19.41 o 
 -12   8   4       15.12        2.89     21.86 o 
 -11   8   4      140.04      131.27     27.61 o 
 -10   8   4      161.76      163.71     24.38 o 
  -9   8   4       67.47       82.33     30.87 o 
  -8   8   4       79.34       78.62     21.02 o 
  -7   8   4       33.68       41.60     21.70 o 
  -6   8   4        5.87       17.53     17.18 o 
  -5   8   4        0.79        6.94     23.02 o 
  -4   8   4      185.91      215.48     27.86 o 
  -3   8   4       52.15       31.36     18.37 o 
  -2   8   4      445.67      482.05     32.82 o 
  -1   8   4       13.52       27.65     16.36 o 
   0   8   4      464.73      533.82     24.54 o 
   1   8   4      177.73      194.94     23.11 o 
   2   8   4       93.42       71.94     15.42 o 
   3   8   4       83.86       97.45     11.14 o 
   4   8   4      314.56      321.41     13.49 o 
   5   8   4      273.12      235.84     38.55 o 
   6   8   4       12.52       26.94     41.59 o 
   7   8   4        9.55       19.76     32.53 o 
   8   8   4       10.41        8.08     31.09 o 
   9   8   4       69.27       -0.61     25.65 o 
  10   8   4      128.41       -2.24     48.39 o 
  11   8   4       33.38        8.78     35.42 o 
  12   8   4      195.07       27.82     45.00 o 
 -12   9   4      103.08       40.01     20.36 o 
 -11   9   4        0.62       -6.19     17.40 o 
 -10   9   4      101.48      102.53     32.54 o 
  -9   9   4      286.48      332.50     99.59 o 
  -8   9   4       15.10        5.93     13.05 o 
  -7   9   4        5.70       22.98     19.45 o 
  -6   9   4      162.94      209.97     36.80 o 
  -5   9   4       13.95       38.55     26.57 o 
  -4   9   4      648.33      736.07     42.30 o 
  -3   9   4       65.24      108.07     26.42 o 
  -2   9   4       28.73       51.96     23.37 o 
  -1   9   4      826.73      919.44     34.97 o 
   0   9   4      195.62      228.98     26.20 o 
   1   9   4       98.68       30.84     25.48 o 
   2   9   4      132.22      134.83     18.52 o 
   3   9   4      470.67      517.41     23.27 o 
   4   9   4      551.16      586.04     22.60 o 
   5   9   4      293.16      154.94    145.63 o 
   6   9   4      643.94      789.44     60.69 o 
   7   9   4        6.57       10.30     50.63 o 
   8   9   4        8.67        6.74     28.72 o 
   9   9   4       81.47       -7.23     28.73 o 
  10   9   4       49.83        9.97     36.59 o 
  11   9   4       40.76        1.20     26.67 o 
 -10  10   4        9.11       35.63     27.76 o 
  -9  10   4        1.19        1.53     13.96 o 
  -8  10   4       29.61       23.84     24.16 o 
  -7  10   4       67.12       45.06     45.88 o 
  -6  10   4        9.19       23.39     22.17 o 
  -5  10   4      225.88      224.98     38.17 o 
  -4  10   4       52.78       89.54     33.85 o 
  -3  10   4        1.99        8.82     22.71 o 
  -2  10   4       62.84       91.15     25.65 o 
  -1  10   4      122.26      129.98     42.93 o 
   0  10   4       30.36       28.56     21.79 o 
   1  10   4      438.67      522.60     29.94 o 
   2  10   4       69.43       49.00     24.38 o 
   3  10   4      359.30      257.14    168.71 o 
   4  10   4      109.25      125.57     38.29 o 
   5  10   4       61.29        0.61     24.14 o 
   6  10   4        2.17       -5.71     33.66 o 
   7  10   4      104.99        2.46     28.40 o 
   8  10   4      155.44        5.58     32.66 o 
  -7  11   4       10.38        1.80     35.27 o 
  -6  11   4       40.47        9.70     21.08 o 
  -5  11   4        0.00        3.88     16.52 o 
  -4  11   4      101.90      121.16     33.19 o 
  -3  11   4       34.05       21.09     23.42 o 
  -2  11   4        3.56       12.39     20.11 o 
  -1  11   4       19.80       19.08     21.20 o 
   0  11   4       70.43       57.22     29.36 o 
   1  11   4        8.35      -17.93     17.93 o 
   2  11   4        2.05        1.37     14.31 o 
   3  11   4       53.47       94.81     41.48 o 
   4  11   4       11.40       -6.54     33.86 o 
   5  11   4       72.43      -10.02     38.18 o 
 -19   1   5      257.25      299.96     43.71 o 
 -18   1   5      288.22      267.44    104.97 o 
 -17   1   5      209.91      218.64     54.59 o 
 -16   1   5      440.02      626.47     27.69 o 
 -15   1   5      504.54      616.31     28.89 o 
 -14   1   5       54.41       59.47     18.07 o 
 -13   1   5     1030.59     1207.62     40.50 o 
 -12   1   5      174.08      221.38     16.67 o 
 -11   1   5        1.73       -2.56     10.04 o 
 -10   1   5     1730.59     1808.06     37.36 o 
  -9   1   5     2662.81     2607.52     37.58 o 
  -8   1   5      236.14      258.83     11.63 o 
  -7   1   5    12812.96    12683.77    114.36 o 
  -6   1   5     6751.49     6876.15     68.43 o 
  -5   1   5      404.11      389.45      6.88 o 
  -4   1   5     2828.49     2458.34     24.58 o 
  -3   1   5     2545.09     2308.86     35.70 o 
  -2   1   5      132.03       93.01      9.12 o 
  -1   1   5     6999.19     6550.06     61.96 o 
   0   1   5     2496.61     2242.94     32.16 o 
   1   1   5     2833.75     2732.19     23.92 o 
   2   1   5     6245.11     5734.01     51.43 o 
   3   1   5     4408.98     4150.86     32.53 o 
   4   1   5     1777.81     1642.90     18.59 o 
   5   1   5     9278.79     9094.80     79.39 o 
   6   1   5       96.26       65.75      8.57 o 
   7   1   5     2705.04     2792.80     27.60 o 
   8   1   5     2247.78     2245.99     29.04 o 
   9   1   5      816.18      858.91     21.21 o 
  10   1   5      149.13      138.58     15.61 o 
  11   1   5     1290.16     1316.96     25.71 o 
  12   1   5       30.50       33.24     14.81 o 
  13   1   5      348.83      370.94     24.68 o 
  14   1   5      247.71      260.58     25.48 o 
  15   1   5       90.54      131.73     21.89 o 
  16   1   5       48.87       57.05     23.16 o 
  17   1   5       58.17       43.91     24.17 o 
 -18   2   5        1.14        7.41     17.25 o 
 -17   2   5       99.54       70.49     40.56 o 
 -16   2   5      112.99       54.33     33.55 o 
 -15   2   5       21.05       17.62     14.44 o 
 -14   2   5      299.70      356.25     24.66 o 
 -13   2   5        8.91       17.90     14.66 o 
 -12   2   5       41.41       28.54     19.06 o 
 -11   2   5      923.64     1031.30     27.24 o 
 -10   2   5      258.07      320.85     17.70 o 
  -9   2   5     1080.77     1106.31     22.43 o 
  -8   2   5     1306.39     1223.54     30.03 o 
  -7   2   5        8.69       16.52     16.57 o 
  -6   2   5     1947.76     1936.00     32.31 o 
  -5   2   5      772.98      744.56     11.78 o 
  -4   2   5       48.20       38.49      6.73 o 
  -3   2   5      693.10      655.01     12.94 o 
  -2   2   5     1529.02     1481.08     16.44 o 
  -1   2   5      686.10      679.87     13.43 o 
   0   2   5     1024.93     1042.34     14.92 o 
   1   2   5      110.99       77.98      9.75 o 
   2   2   5      773.45      734.99     13.83 o 
   3   2   5     1524.94     1423.00     20.63 o 
   4   2   5       25.53       22.10      6.67 o 
   5   2   5      236.73      264.79     10.17 o 
   6   2   5       58.02       57.04      9.85 o 
   7   2   5      512.76      505.19     19.11 o 
   8   2   5       22.24       22.72      7.72 o 
   9   2   5        1.91        3.69      8.64 o 
  10   2   5      257.37      234.41     16.88 o 
  11   2   5        0.18      -10.71     11.70 o 
  12   2   5      330.14      360.26     20.12 o 
  13   2   5       15.95       12.56     15.85 o 
  14   2   5        0.26        0.87     15.46 o 
  15   2   5       28.88       26.84     20.01 o 
  16   2   5        2.87       27.54     21.14 o 
  17   2   5        0.75       -5.60     16.26 o 
 -18   3   5       11.91       15.54     19.44 o 
 -17   3   5       38.65       24.99     21.18 o 
 -16   3   5      214.20      141.85     76.96 o 
 -15   3   5       75.66       81.34     25.38 o 
 -14   3   5        0.50        2.53     14.19 o 
 -13   3   5      327.71      410.59     25.34 o 
 -12   3   5        8.79        6.99     12.28 o 
 -11   3   5     1942.76     2114.52     39.05 o 
 -10   3   5     4570.41     4801.84     51.87 o 
  -9   3   5     1483.91     1470.99     34.03 o 
  -8   3   5     1052.20     1144.71     31.67 o 
  -7   3   5     2944.01     2894.69     25.97 o 
  -6   3   5      211.78      222.27     16.36 o 
  -5   3   5      114.89      126.92      8.83 o 
  -4   3   5     1247.02     1314.73     20.34 o 
  -3   3   5     1988.48     1870.22     27.84 o 
  -2   3   5     2129.07     1990.85     24.86 o 
  -1   3   5      699.00      572.75     14.04 o 
   0   3   5     1779.58     1746.03     21.84 o 
   1   3   5      213.75      186.83     10.48 o 
   2   3   5     2327.23     2312.43     19.98 o 
   3   3   5      574.56      503.71      9.03 o 
   4   3   5       85.26       81.99      8.38 o 
   5   3   5      906.66      855.48     16.81 o 
   6   3   5       44.34       52.13      6.75 o 
   7   3   5        6.99        8.52      4.56 o 
   8   3   5     1684.85     1635.88     44.56 o 
   9   3   5      408.16      411.45     13.71 o 
  10   3   5      231.87      252.56     13.71 o 
  11   3   5      352.10      398.89     17.18 o 
  12   3   5      418.63      450.48     23.56 o 
  13   3   5      105.52       96.74     12.00 o 
  14   3   5      784.19      779.88     34.36 o 
  15   3   5      103.69       88.53     14.27 o 
  16   3   5      145.38       53.78     21.59 o 
 -17   4   5      321.40      320.72     76.05 o 
 -16   4   5        6.84        5.12     16.67 o 
 -15   4   5      190.10      190.61     42.81 o 
 -14   4   5      207.13      265.54     27.55 o 
 -13   4   5        6.32       28.34     19.19 o 
 -12   4   5     1825.06     1901.23     70.37 o 
 -11   4   5     2297.07     2412.83     27.39 o 
 -10   4   5      377.84      396.96     17.81 o 
  -9   4   5      287.23      286.45     31.82 o 
  -8   4   5     1640.05     1704.67     45.30 o 
  -7   4   5      438.83      449.12     17.98 o 
  -6   4   5      747.37      701.55     20.53 o 
  -5   4   5     1752.64     1704.63     26.73 o 
  -4   4   5      898.00      934.74     18.22 o 
  -3   4   5     9261.77     9637.81     69.85 o 
  -2   4   5     2740.42     2692.19     28.21 o 
  -1   4   5       55.52       49.96      9.17 o 
   0   4   5       60.60       57.39     10.00 o 
   1   4   5    10560.04    10964.27    135.06 o 
   2   4   5      389.84      398.12     13.89 o 
   3   4   5      868.02      794.68     18.76 o 
   4   4   5       42.09       54.50      4.91 o 
   5   4   5     1586.12     1745.46     62.00 o 
   6   4   5     1845.58     1916.97     69.58 o 
   7   4   5     3079.09     3180.00    109.32 o 
   8   4   5       23.48       34.90     20.04 o 
   9   4   5     2682.89     2869.33     66.43 o 
  10   4   5      379.57      378.27     28.17 o 
  11   4   5       22.62       14.07     17.26 o 
  12   4   5      660.82      740.39     34.94 o 
  13   4   5       74.85       63.57     13.05 o 
  14   4   5        0.76       -3.51      7.60 o 
  15   4   5       68.87       39.01     24.80 o 
  16   4   5       38.06       -6.56     22.05 o 
 -17   5   5        4.09        1.70     14.16 o 
 -16   5   5        7.77       -0.78     15.18 o 
 -15   5   5      371.14      240.08    171.50 o 
 -14   5   5       33.75       14.91      9.79 o 
 -13   5   5      528.80      573.27     16.39 o 
 -12   5   5       19.10       39.45     12.03 o 
 -11   5   5       18.91       39.65     16.82 o 
 -10   5   5       73.69       81.13     23.87 o 
  -9   5   5       23.71       23.26     16.21 o 
  -8   5   5       36.14       43.30     24.90 o 
  -7   5   5       17.25       10.15     16.66 o 
  -6   5   5      121.37      109.86     19.33 o 
  -5   5   5      222.66      255.92     17.01 o 
  -4   5   5       18.78       21.65     11.98 o 
  -3   5   5      460.83      558.28     21.94 o 
  -2   5   5       98.72      114.74     12.75 o 
  -1   5   5     3710.50     3850.73     37.79 o 
   0   5   5        1.56        2.91      7.93 o 
   1   5   5      168.47      147.78     13.30 o 
   2   5   5       19.25       15.35      7.20 o 
   3   5   5       69.93       88.04      9.70 o 
   4   5   5      147.66      144.85     32.85 o 
   5   5   5        1.81       12.49     18.10 o 
   6   5   5     1219.76     1343.68     74.74 o 
   7   5   5       18.13       61.19     29.37 o 
   8   5   5      209.91      204.17     32.67 o 
   9   5   5      557.05      588.91     79.52 o 
  10   5   5      211.48      248.16     50.77 o 
  11   5   5      902.43      832.45    197.97 o 
  12   5   5      598.82      628.83     40.64 o 
  13   5   5      351.35      222.40    100.38 o 
  14   5   5       62.14       36.06     31.12 o 
  15   5   5        0.96        8.58     23.12 o 
 -16   6   5       41.91       44.24     36.25 o 
 -15   6   5       36.86       36.25     30.38 o 
 -14   6   5       15.21       11.68     10.40 o 
 -13   6   5       43.39       42.22     11.91 o 
 -12   6   5      298.58      429.20     33.44 o 
 -11   6   5      744.44      823.77     33.85 o 
 -10   6   5        6.22       -0.29     17.25 o 
  -9   6   5      442.38      481.62     28.74 o 
  -8   6   5     1103.02     1337.81     37.19 o 
  -7   6   5       35.44       41.72     17.76 o 
  -6   6   5      606.99      690.56     38.82 o 
  -5   6   5      569.41      626.10     28.71 o 
  -4   6   5      343.92      336.72     19.05 o 
  -3   6   5      597.52      550.90     23.93 o 
  -2   6   5     2252.09     2114.66     36.62 o 
  -1   6   5       72.74       53.99     11.90 o 
   0   6   5     1882.06     1998.54     28.32 o 
   1   6   5     1443.51     1604.05     28.19 o 
   2   6   5      416.74      422.88     12.97 o 
   3   6   5      726.53      811.85     20.78 o 
   4   6   5     1898.65     2038.29     84.60 o 
   5   6   5      130.19      125.57     31.60 o 
   6   6   5     3070.41     3239.38    153.89 o 
   7   6   5      623.05      637.80     41.53 o 
   8   6   5       81.22       56.23     32.61 o 
   9   6   5       45.76       50.18     30.19 o 
  10   6   5      630.36      672.84     70.28 o 
  11   6   5      129.71       49.55     50.41 o 
  12   6   5      169.46       79.71     72.76 o 
  13   6   5      307.55      205.23     95.53 o 
  14   6   5        7.11       -3.75     22.92 o 
 -15   7   5       63.89       14.31     27.80 o 
 -14   7   5       16.37       22.57     28.22 o 
 -13   7   5        0.14        5.99     15.81 o 
 -12   7   5        2.13        7.47     17.96 o 
 -11   7   5        3.77        2.49     18.87 o 
 -10   7   5       11.60       20.37     18.30 o 
  -9   7   5       45.73       60.85     29.55 o 
  -8   7   5       15.40       32.68     21.13 o 
  -7   7   5      101.81      110.21     25.86 o 
  -6   7   5      193.04      215.06     25.26 o 
  -5   7   5      100.90      148.40     26.44 o 
  -4   7   5       28.48        9.26     13.78 o 
  -3   7   5       91.07      125.73     17.99 o 
  -2   7   5        8.05       10.23     13.66 o 
  -1   7   5      289.41      283.63     20.26 o 
   0   7   5       11.68        7.04     10.12 o 
   1   7   5      121.90      124.18     17.96 o 
   2   7   5      527.33      533.41     14.48 o 
   3   7   5       98.73      101.44     12.79 o 
   4   7   5      107.68       90.62     27.89 o 
   5   7   5       16.35       36.58     26.14 o 
   6   7   5       38.97       33.11     27.24 o 
   7   7   5        6.19        0.91     25.70 o 
   8   7   5       11.71       -3.53     29.68 o 
   9   7   5       21.08       14.46     31.11 o 
  10   7   5       34.51      -17.20     28.46 o 
  11   7   5        0.49       22.92     29.74 o 
  12   7   5       16.06      111.49     98.12 o 
  13   7   5       25.33      -13.44     33.14 o 
 -13   8   5        4.74      -11.21     21.28 o 
 -12   8   5      296.30      307.67    101.86 o 
 -11   8   5      152.10      112.59     49.34 o 
 -10   8   5        0.72      -11.88     26.14 o 
  -9   8   5      366.51      457.02     43.19 o 
  -8   8   5      681.70      782.66     39.92 o 
  -7   8   5      108.45       94.04     23.36 o 
  -6   8   5      172.89      245.89     34.23 o 
  -5   8   5      562.72      605.85     32.59 o 
  -4   8   5       97.09       98.49     20.52 o 
  -3   8   5      375.98      432.20     24.76 o 
  -2   8   5      498.99      563.52     31.25 o 
  -1   8   5      607.72      612.91     26.49 o 
   0   8   5      427.56      387.81     23.48 o 
   1   8   5      229.70      256.03     17.82 o 
   2   8   5       13.41       17.08      8.38 o 
   3   8   5     1003.32     1028.45     22.07 o 
   4   8   5      157.23      146.25     32.25 o 
   5   8   5       83.50       68.94     45.05 o 
   6   8   5      200.45      232.17     39.12 o 
   7   8   5      589.61      650.67     98.14 o 
   8   8   5       23.55       -1.88     24.08 o 
   9   8   5        2.10        2.24     48.84 o 
  10   8   5       96.06       57.22     53.51 o 
  11   8   5        6.67       -3.68     35.53 o 
  12   8   5      149.68       58.10     67.34 o 
 -12   9   5       42.20       23.18     23.19 o 
 -11   9   5       21.68        7.22     19.62 o 
 -10   9   5       72.72       68.87     25.49 o 
  -9   9   5       39.34       26.20     24.66 o 
  -8   9   5        2.76        7.41     17.63 o 
  -7   9   5        6.58      -18.82     27.01 o 
  -6   9   5      183.62      184.05     31.49 o 
  -5   9   5        2.73       -2.87     19.71 o 
  -4   9   5      133.87      148.33     22.50 o 
  -3   9   5      362.32      407.17     29.45 o 
  -2   9   5        1.31       -0.64     16.21 o 
  -1   9   5      375.34      460.90     32.86 o 
   0   9   5      135.34      130.46     50.94 o 
   1   9   5      204.62      248.29     17.48 o 
   2   9   5      177.50      165.00     20.39 o 
   3   9   5      170.40      193.99     15.50 o 
   4   9   5       38.50       64.07     39.91 o 
   5   9   5      129.20       42.28     36.37 o 
   6   9   5      380.25        7.17     81.11 o 
   7   9   5        3.39       -5.48     27.26 o 
   8   9   5       10.62       -1.51     26.94 o 
   9   9   5        2.72       -4.15     27.94 o 
  10   9   5       14.94       -6.54     42.64 o 
  -9  10   5       11.50       28.08     21.37 o 
  -8  10   5      101.50       34.50     61.89 o 
  -7  10   5        2.11        7.11     17.38 o 
  -6  10   5       55.58       78.12     27.49 o 
  -5  10   5      140.69      170.90     27.45 o 
  -4  10   5       38.63       50.06     21.59 o 
  -3  10   5      901.37     1119.61     43.23 o 
  -2  10   5       60.75       39.58     23.76 o 
  -1  10   5       22.61        5.09     15.10 o 
   0  10   5        3.59       -1.66     21.17 o 
   1  10   5      147.00      120.92     46.51 o 
   2  10   5       48.65       42.37     15.84 o 
   3  10   5      291.66      262.52    128.41 o 
   4  10   5       17.27       -3.89     25.45 o 
   5  10   5       71.00        9.69     36.47 o 
   6  10   5       39.04        1.28     24.81 o 
   7  10   5      307.55       10.51     42.37 o 
   8  10   5        2.53       -0.90     34.32 o 
  -6  11   5        3.52       27.31     19.96 o 
  -5  11   5       23.62       22.59     23.08 o 
  -4  11   5       72.43       67.19     26.60 o 
  -3  11   5      211.96      127.53     40.66 o 
  -2  11   5       57.58       63.27     33.53 o 
  -1  11   5      126.62      128.75     48.18 o 
   0  11   5       24.35       18.48     18.75 o 
   1  11   5        5.09       23.86     19.41 o 
   2  11   5       65.37       79.42     40.95 o 
   3  11   5       37.07        8.30     34.64 o 
   4  11   5       12.68       -1.27     35.97 o 
 -18   0   6      237.09      387.82     54.35 o 
 -17   0   6      447.93      538.67     79.31 o 
 -16   0   6      538.90      593.66     64.77 o 
 -15   0   6      461.98      488.90     57.68 o 
 -14   0   6      390.34      466.81     53.86 o 
 -13   0   6        2.32       37.19     61.83 o 
 -12   0   6      327.22      382.68     53.32 o 
 -11   0   6      945.64      955.77     32.05 o 
 -10   0   6       83.12       99.95      8.74 o 
  -9   0   6     1095.26     1123.04     24.66 o 
  -8   0   6       15.23        8.97      7.92 o 
  -7   0   6      131.80      125.14     22.15 o 
  -6   0   6    14486.77    14666.73    261.60 o 
  -5   0   6     7231.98     6864.82     84.84 o 
  -4   0   6      132.76      146.21     19.30 o 
  -3   0   6     4440.40     4114.89     85.86 o 
  -2   0   6     2221.62     1884.19    126.08 o 
  -1   0   6       16.51       15.67     10.58 o 
   0   0   6     6216.57     5766.66     58.84 o 
   1   0   6     3427.33     3080.31     37.32 o 
   2   0   6     3099.84     2859.56     56.43 o 
   3   0   6    16222.52    15426.48    129.60 o 
   4   0   6     1009.34      894.94     22.78 o 
   5   0   6     5073.09     4871.97     58.25 o 
   6   0   6     4097.21     4042.06     79.51 o 
   7   0   6      302.34      311.49     25.65 o 
   8   0   6     4293.62     4589.50     64.35 o 
   9   0   6     7284.12     7700.74    123.65 o 
  10   0   6     2179.65     2164.52     53.63 o 
  11   0   6       15.26        8.32     16.09 o 
  12   0   6     1575.79     1487.66     63.36 o 
  13   0   6       25.38       21.63     27.12 o 
  14   0   6      526.76      542.00     67.76 o 
  15   0   6       68.18        9.12     24.57 o 
  16   0   6        0.91       11.70     36.05 o 
 -18   1   6       15.74      -17.82     29.74 o 
 -17   1   6       22.19       13.25     22.50 o 
 -16   1   6       30.40       30.35     15.00 o 
 -15   1   6       61.09       50.84     21.72 o 
 -14   1   6       96.18       88.16     22.18 o 
 -13   1   6      414.26      430.62     20.25 o 
 -12   1   6        2.79       -2.56     16.12 o 
 -11   1   6       25.53        8.82      8.06 o 
 -10   1   6      358.46      377.85     19.41 o 
  -9   1   6        0.11       -9.70      9.96 o 
  -8   1   6      402.55      434.10     24.06 o 
  -7   1   6       88.17      101.18     22.51 o 
  -6   1   6      124.73      135.41     12.63 o 
  -5   1   6     3217.02     3262.48     35.07 o 
  -4   1   6      200.81      268.03     12.15 o 
  -3   1   6      187.85      164.60      9.77 o 
  -2   1   6      342.46      251.51     11.16 o 
  -1   1   6     1421.03     1414.74     21.12 o 
   0   1   6     3498.54     3486.43     56.64 o 
   1   1   6     5644.90     5773.27     60.05 o 
   2   1   6      930.23      954.50     16.12 o 
   3   1   6      866.17      866.77     14.40 o 
   4   1   6      500.19      491.87     12.54 o 
   5   1   6      264.76      228.10     10.95 o 
   6   1   6       18.16       15.92      8.41 o 
   7   1   6       14.45       11.09      7.74 o 
   8   1   6      191.65      206.88     22.57 o 
   9   1   6      119.64      132.28     16.69 o 
  10   1   6       58.73       73.66     14.13 o 
  11   1   6      231.74      242.77     19.04 o 
  12   1   6        0.12       10.79     13.37 o 
  13   1   6      114.16       87.32     17.99 o 
  14   1   6        7.09       -0.38     12.62 o 
  15   1   6        3.72       -6.67     13.94 o 
  16   1   6        7.47        0.99     13.13 o 
 -18   2   6      127.02       48.36     35.08 o 
 -17   2   6      127.55       47.28     31.34 o 
 -16   2   6        5.91        4.84     16.91 o 
 -15   2   6      675.13      835.09     36.38 o 
 -14   2   6      131.21      188.86     25.37 o 
 -13   2   6      117.43      139.71     18.27 o 
 -12   2   6      406.12      501.94     36.03 o 
 -11   2   6     1202.75     1223.46     46.52 o 
 -10   2   6      120.84      114.28     17.63 o 
  -9   2   6     2403.75     2552.19     45.83 o 
  -8   2   6     1602.30     1659.39     40.61 o 
  -7   2   6     1392.81     1448.27     32.76 o 
  -6   2   6     2895.10     2705.53     47.08 o 
  -5   2   6     1911.34     1828.51     35.66 o 
  -4   2   6      162.45      180.13      7.86 o 
  -3   2   6     1540.74     1395.65     21.71 o 
  -2   2   6      568.64      495.77     13.76 o 
  -1   2   6      123.64      204.51     12.86 o 
   0   2   6     4791.75     4501.77     36.26 o 
   1   2   6     7109.02     7158.45     49.76 o 
   2   2   6     3169.63     3203.97     31.19 o 
   3   2   6     2356.39     2187.66     23.62 o 
   4   2   6      877.61      827.46     20.18 o 
   5   2   6      147.96      156.68     11.71 o 
   6   2   6     1012.05      953.90     16.98 o 
   7   2   6      294.80      298.80     13.44 o 
   8   2   6      244.60      247.51     13.79 o 
   9   2   6     1730.88     1791.35     25.03 o 
  10   2   6      177.32      209.77     21.01 o 
  11   2   6      195.91      166.90     15.79 o 
  12   2   6      803.61      873.32     32.34 o 
  13   2   6      226.69      215.82     23.58 o 
  14   2   6       22.56       30.47     18.16 o 
  15   2   6      651.90      644.83     31.03 o 
  16   2   6       36.37       27.27     20.49 o 
 -18   3   6       62.27       31.13     20.45 o 
 -17   3   6       28.47       10.71     15.99 o 
 -16   3   6       74.68       29.76     24.56 o 
 -15   3   6       98.74       60.81     33.63 o 
 -14   3   6      183.91      220.54     27.80 o 
 -13   3   6       23.97       12.66     16.90 o 
 -12   3   6       25.61       43.88     17.38 o 
 -11   3   6      596.44      675.00     27.82 o 
 -10   3   6     1380.00     1528.44     38.35 o 
  -9   3   6      538.00      588.37     26.10 o 
  -8   3   6      256.93      261.47     20.60 o 
  -7   3   6     2231.13     2240.11     40.41 o 
  -6   3   6      147.19      159.27     12.74 o 
  -5   3   6     1177.68     1177.03     21.68 o 
  -4   3   6     2570.65     2576.16     33.00 o 
  -3   3   6     2575.73     2695.37     31.19 o 
  -2   3   6     1195.36     1281.60     18.90 o 
  -1   3   6     2217.09     2168.70     24.66 o 
   0   3   6      158.18      183.21     11.69 o 
   1   3   6      512.46      474.55     14.90 o 
   2   3   6      216.07      202.32      9.26 o 
   3   3   6      211.14      245.02     15.66 o 
   4   3   6      564.37      560.68     14.46 o 
   5   3   6     1006.18     1003.25     17.31 o 
   6   3   6      128.61      137.78      8.85 o 
   7   3   6      558.74      547.89     19.94 o 
   8   3   6     1769.45     1814.97     28.51 o 
   9   3   6      164.23      193.08     13.85 o 
  10   3   6      624.09      711.98     37.24 o 
  11   3   6      409.68      422.94     23.29 o 
  12   3   6       39.15       37.92     16.09 o 
  13   3   6      762.03      772.57     76.45 o 
  14   3   6      394.76      356.82     31.00 o 
  15   3   6       20.77       -1.08     10.80 o 
  16   3   6       68.97        5.01     20.77 o 
 -17   4   6       34.90        5.26     19.12 o 
 -16   4   6       66.74       18.70     27.90 o 
 -15   4   6      130.84       72.71     39.97 o 
 -14   4   6      241.09      206.69     49.38 o 
 -13   4   6       67.99       66.47     20.83 o 
 -12   4   6      371.93      439.90     23.25 o 
 -11   4   6       70.09       64.35     17.33 o 
 -10   4   6      878.60      907.80     32.72 o 
  -9   4   6     1299.96     1420.90     40.83 o 
  -8   4   6       26.51       33.27     10.45 o 
  -7   4   6      223.54      221.17     15.06 o 
  -6   4   6      205.14      206.91     11.76 o 
  -5   4   6      629.43      670.51     16.52 o 
  -4   4   6      245.29      289.66     15.78 o 
  -3   4   6     2051.32     2057.17     35.79 o 
  -2   4   6      853.88      935.86     26.79 o 
  -1   4   6     2775.88     2927.71     41.82 o 
   0   4   6      186.86      185.91     14.42 o 
   1   4   6      269.96      278.10     14.50 o 
   2   4   6        7.20       -0.59      9.02 o 
   3   4   6      831.56      875.86     19.67 o 
   4   4   6     1721.16     1786.67     25.64 o 
   5   4   6      305.98      329.35     24.92 o 
   6   4   6      224.04      245.12     27.53 o 
   7   4   6        2.16       -6.95     21.06 o 
   8   4   6       44.71       37.88     21.08 o 
   9   4   6      127.79      166.71     30.36 o 
  10   4   6      237.64      246.15     28.30 o 
  11   4   6       41.82       63.42     27.10 o 
  12   4   6      213.94      169.46     28.67 o 
  13   4   6      879.14      986.66     44.20 o 
  14   4   6       63.66       23.93     29.56 o 
  15   4   6        5.43        7.05     20.69 o 
 -17   5   6       16.83        3.01     22.74 o 
 -16   5   6      237.74      121.61     67.51 o 
 -15   5   6       37.40       20.70     22.94 o 
 -14   5   6      284.92       92.18     95.02 o 
 -13   5   6      307.09      357.97     57.05 o 
 -12   5   6      324.17      349.57     27.84 o 
 -11   5   6        3.06        3.49      5.46 o 
 -10   5   6      439.47      478.25     25.62 o 
  -9   5   6       29.81       43.08     10.79 o 
  -8   5   6      163.89      179.03     12.43 o 
  -7   5   6     1920.14     2036.66     27.79 o 
  -6   5   6      285.30      342.85     20.34 o 
  -5   5   6      641.57      670.97     24.00 o 
  -4   5   6     2973.91     2922.20     37.38 o 
  -3   5   6      356.00      359.86     17.16 o 
  -2   5   6      534.55      482.74     20.51 o 
  -1   5   6      148.47      164.66     17.43 o 
   0   5   6       81.88       83.70     15.21 o 
   1   5   6     2396.81     2507.35     31.46 o 
   2   5   6     2540.31     2660.86     35.70 o 
   3   5   6      346.86      352.86     11.94 o 
   4   5   6     2300.79     2446.98    125.00 o 
   5   5   6     1730.93     1783.12     69.05 o 
   6   5   6        3.79      -20.14     20.14 o 
   7   5   6      589.43      602.32     35.89 o 
   8   5   6      565.36      609.51     38.43 o 
   9   5   6        0.35      -22.14     24.87 o 
  10   5   6      851.42      887.29     42.78 o 
  11   5   6      456.38      403.85     66.22 o 
  12   5   6        4.79       13.40     22.12 o 
  13   5   6      191.43      174.05     84.85 o 
  14   5   6       61.26       11.49     29.89 o 
 -16   6   6       21.55        6.07     26.94 o 
 -15   6   6       36.75       43.50     27.07 o 
 -14   6   6        0.00       12.71     17.95 o 
 -13   6   6       56.32       37.49     13.78 o 
 -12   6   6      111.54       60.85     20.45 o 
 -11   6   6      459.03      426.79     20.89 o 
 -10   6   6      209.48      183.16     31.50 o 
  -9   6   6       78.00      115.85     19.60 o 
  -8   6   6       93.01      110.80     14.50 o 
  -7   6   6       63.99       40.07     12.98 o 
  -6   6   6       27.05       21.57     11.73 o 
  -5   6   6      335.32      335.32     21.29 o 
  -4   6   6      464.56      471.42     21.26 o 
  -3   6   6        2.95       15.12     11.38 o 
  -2   6   6      201.05      273.61     20.44 o 
  -1   6   6      513.31      504.42     23.69 o 
   0   6   6       82.10       79.10     13.80 o 
   1   6   6       65.13       57.06     10.19 o 
   2   6   6        6.42        2.34      5.59 o 
   3   6   6       11.25        5.77      8.19 o 
   4   6   6        3.82       27.10     22.56 o 
   5   6   6      263.21      243.90     33.19 o 
   6   6   6       91.23       99.83     49.25 o 
   7   6   6       74.71       97.08     31.12 o 
   8   6   6      242.01      243.74     37.93 o 
   9   6   6      120.52      127.84     44.34 o 
  10   6   6       38.04        0.21     24.94 o 
  11   6   6        6.55       12.22     28.79 o 
  12   6   6        0.27      -13.32     25.58 o 
  13   6   6        2.06        8.39     23.72 o 
 -15   7   6        3.37        7.49     23.69 o 
 -14   7   6      153.64       70.74     52.69 o 
 -13   7   6      379.98      410.80     85.44 o 
 -12   7   6        8.75        3.17      9.49 o 
 -11   7   6      519.82      591.50     24.52 o 
 -10   7   6      493.44      525.30     26.42 o 
  -9   7   6        8.02        1.84     11.54 o 
  -8   7   6      526.62      601.28     41.17 o 
  -7   7   6      421.38      490.99     28.62 o 
  -6   7   6       11.65       -2.37     12.06 o 
  -5   7   6     2474.95     2651.10     45.01 o 
  -4   7   6       31.27       30.45     13.13 o 
  -3   7   6       28.42       21.51     13.10 o 
  -2   7   6        5.32       -2.32      9.38 o 
  -1   7   6     2766.42     2857.60     40.28 o 
   0   7   6       24.85       20.90     12.54 o 
   1   7   6      879.93     1018.90     25.51 o 
   2   7   6      780.45      885.91     38.51 o 
   3   7   6       47.42       42.15      9.04 o 
   4   7   6      803.44      876.98     49.67 o 
   5   7   6      440.56      581.84     63.18 o 
   6   7   6       12.42       15.68     25.25 o 
   7   7   6      282.54      328.64     40.48 o 
   8   7   6      399.74      277.65    201.58 o 
   9   7   6        4.95      -17.02     26.72 o 
  10   7   6       52.13       19.12     31.71 o 
  11   7   6      126.59       57.94     64.30 o 
  12   7   6       36.16       31.69     51.67 o 
 -13   8   6        7.49        6.68     18.44 o 
 -12   8   6       34.16       11.68     12.61 o 
 -11   8   6        0.21       -0.21     11.77 o 
 -10   8   6        0.04       -0.24     11.47 o 
  -9   8   6       38.02       22.98     14.86 o 
  -8   8   6       24.24       16.22     14.29 o 
  -7   8   6        2.29       -2.97     15.25 o 
  -6   8   6      169.77      176.34     24.52 o 
  -5   8   6        0.61       22.02     17.18 o 
  -4   8   6      140.87      148.43     21.09 o 
  -3   8   6       36.09       28.41     17.10 o 
  -2   8   6      681.50      719.60     30.62 o 
  -1   8   6      103.56      130.12     18.63 o 
   0   8   6       66.18       39.26     13.13 o 
   1   8   6      422.30      408.35     17.36 o 
   2   8   6        0.19        9.21      8.81 o 
   3   8   6        4.99        2.29     15.18 o 
   4   8   6       42.32       55.64     35.62 o 
   5   8   6      104.85      117.60     34.73 o 
   6   8   6      135.76       -0.18     37.42 o 
   7   8   6       12.95       -6.30     25.43 o 
   8   8   6       21.14       -7.62     33.46 o 
   9   8   6       78.87       24.20     32.14 o 
  10   8   6       37.17       -3.37     37.12 o 
  11   8   6       12.91        6.24     33.60 o 
 -11   9   6       81.02       33.18     25.16 o 
 -10   9   6      233.64      252.97     33.67 o 
  -9   9   6       13.50       12.74     16.35 o 
  -8   9   6      143.28      127.97     47.13 o 
  -7   9   6       92.54       87.77     30.67 o 
  -6   9   6       18.69       23.19     21.49 o 
  -5   9   6       64.24       75.55     21.16 o 
  -4   9   6      452.12      519.42     31.67 o 
  -3   9   6       45.47       45.07     20.50 o 
  -2   9   6      635.45      701.01     28.87 o 
  -1   9   6      468.34      530.44     24.30 o 
   0   9   6       30.23       26.53     13.31 o 
   1   9   6      159.34      125.92     16.08 o 
   2   9   6       72.47       60.13     12.61 o 
   3   9   6       21.26       20.07     15.00 o 
   4   9   6      840.76      872.86    239.73 o 
   5   9   6      246.02        4.48     47.94 o 
   6   9   6        4.29        0.27     26.17 o 
   7   9   6       66.65       -5.21     35.05 o 
   8   9   6       94.79        8.16     40.14 o 
   9   9   6       28.20        8.06     99.91 o 
  -9  10   6        1.97       15.00     21.47 o 
  -8  10   6        0.91       22.60     21.46 o 
  -7  10   6       23.67       19.61     21.16 o 
  -6  10   6       52.50       71.15     29.23 o 
  -5  10   6       52.61       48.36     27.36 o 
  -4  10   6      121.98      108.70     25.17 o 
  -3  10   6      201.84      216.78     27.95 o 
  -2  10   6       27.93       36.10     18.49 o 
  -1  10   6        3.87        7.38     14.86 o 
   0  10   6      104.30      103.81     30.37 o 
   1  10   6        1.51       10.63     17.28 o 
   2  10   6       15.29        7.52     10.31 o 
   3  10   6      168.51       66.13     63.01 o 
   4  10   6        4.97        2.01     42.26 o 
   5  10   6       36.05        3.05     27.19 o 
   6  10   6       44.82        7.62     56.45 o 
   7  10   6       96.31       -2.86     35.04 o 
  -4  11   6       33.43       45.74     36.23 o 
  -3  11   6        0.21       18.27     18.05 o 
  -2  11   6       23.59       33.59     18.58 o 
  -1  11   6      110.02       90.54     23.11 o 
   0  11   6        4.94        0.34     25.35 o 
   1  11   6       35.76       73.43     40.44 o 
   2  11   6       15.10       33.59     45.34 o 
 -18   1   7       12.42       23.85     28.90 o 
 -17   1   7      551.87      629.50    117.20 o 
 -16   1   7      109.62       95.00     40.02 o 
 -15   1   7        7.28       -1.81     17.98 o 
 -14   1   7      128.23      190.50     20.24 o 
 -13   1   7      315.94      408.92     24.01 o 
 -12   1   7      142.82      151.07     13.90 o 
 -11   1   7      582.35      696.67     68.29 o 
 -10   1   7      562.01      598.64     41.69 o 
  -9   1   7       46.01       40.75     18.86 o 
  -8   1   7     2459.44     2385.10     44.75 o 
  -7   1   7     2412.38     2342.72     46.38 o 
  -6   1   7      844.56      827.37     27.58 o 
  -5   1   7     1017.06      955.79     18.67 o 
  -4   1   7     1314.69     1249.70     18.78 o 
  -3   1   7      671.70      726.20     17.98 o 
  -2   1   7     5963.88     5496.55     69.64 o 
  -1   1   7     2930.13     2687.97     42.21 o 
   0   1   7      439.88      414.33     16.61 o 
   1   1   7    15605.33    15031.40    169.59 o 
   2   1   7    10652.33    10568.92     68.63 o 
   3   1   7      531.89      581.35     15.81 o 
   4   1   7     1807.79     1680.33     24.20 o 
   5   1   7      375.27      351.02     15.83 o 
   6   1   7      177.03      198.76     13.83 o 
   7   1   7     1106.14     1050.92     21.86 o 
   8   1   7      887.23      848.38     25.56 o 
   9   1   7      580.80      621.59     21.65 o 
  10   1   7     1301.61     1374.94     32.31 o 
  11   1   7      709.07      736.51     25.63 o 
  12   1   7      257.66      256.34     22.82 o 
  13   1   7      811.03      880.95     29.79 o 
  14   1   7       51.93       30.39     17.58 o 
  15   1   7       68.69       55.40     24.18 o 
 -18   2   7       87.04       67.10     32.92 o 
 -17   2   7       54.97       49.22     18.54 o 
 -16   2   7      129.77      118.44     52.64 o 
 -15   2   7       32.61       18.27     16.16 o 
 -14   2   7      367.79      409.07     25.84 o 
 -13   2   7       38.23       56.87     23.01 o 
 -12   2   7      226.61      259.98     19.33 o 
 -11   2   7       21.60       35.19     12.70 o 
 -10   2   7       54.44       45.03     23.59 o 
  -9   2   7      172.32      194.00     24.45 o 
  -8   2   7       61.19       48.20     19.08 o 
  -7   2   7       17.52       19.01     15.75 o 
  -6   2   7     1035.45     1099.69     31.70 o 
  -5   2   7        6.08        0.01      7.34 o 
  -4   2   7      780.20      780.34     17.59 o 
  -3   2   7      214.85      179.55     13.00 o 
  -2   2   7      489.99      480.77     13.58 o 
  -1   2   7      167.65      244.13     13.13 o 
   0   2   7     1790.52     1821.55     22.34 o 
   1   2   7     1617.83     1494.02     19.80 o 
   2   2   7      572.81      569.78     14.24 o 
   3   2   7      248.49      235.00     11.47 o 
   4   2   7      133.31      148.04     12.63 o 
   5   2   7      126.44      111.98     14.38 o 
   6   2   7       89.31       92.89     13.56 o 
   7   2   7      734.88      796.56     22.31 o 
   8   2   7      110.59      100.86     13.50 o 
   9   2   7      257.20      290.05     17.35 o 
  10   2   7      182.86      144.65     14.98 o 
  11   2   7       49.16       55.46     15.36 o 
  12   2   7      878.69      872.81     26.67 o 
  13   2   7        0.11       28.19     16.43 o 
  14   2   7       44.06       30.01     18.64 o 
  15   2   7       44.79        8.67     18.11 o 
 -17   3   7       84.45       38.18     32.17 o 
 -16   3   7      194.69       39.02     42.05 o 
 -15   3   7       27.05       12.85     17.35 o 
 -14   3   7      722.05      827.94     32.87 o 
 -13   3   7      152.75      192.66     26.32 o 
 -12   3   7       15.40       20.54     12.96 o 
 -11   3   7     1459.52     1655.12     33.01 o 
 -10   3   7      157.85      145.97     23.01 o 
  -9   3   7      506.17      531.83     30.66 o 
  -8   3   7     1888.52     1924.06     42.26 o 
  -7   3   7      567.21      595.37     28.46 o 
  -6   3   7      660.33      675.91     14.63 o 
  -5   3   7     1947.25     1913.54     27.33 o 
  -4   3   7      207.59      213.39     13.77 o 
  -3   3   7     2126.51     2148.82     27.98 o 
  -2   3   7     4267.07     4384.22     42.58 o 
  -1   3   7      838.59      819.57     17.19 o 
   0   3   7      342.10      324.62     13.68 o 
   1   3   7      680.84      623.74     15.14 o 
   2   3   7      400.21      387.49     12.70 o 
   3   3   7      270.66      253.03     11.39 o 
   4   3   7      283.44      315.45     11.48 o 
   5   3   7      658.45      707.96     15.77 o 
   6   3   7      845.25      876.11     17.01 o 
   7   3   7      563.92      557.35     13.68 o 
   8   3   7       52.90       37.42      8.17 o 
   9   3   7       15.42       13.93      8.31 o 
  10   3   7      696.19      768.20     20.10 o 
  11   3   7      274.81      306.07     17.51 o 
  12   3   7      134.38      151.41     22.90 o 
  13   3   7      312.90      312.65     41.88 o 
  14   3   7       35.95        8.37     13.18 o 
  15   3   7        1.63        4.81     23.19 o 
 -17   4   7       39.56        9.59     20.16 o 
 -16   4   7       35.15       20.35     20.04 o 
 -15   4   7      419.44      289.99    180.31 o 
 -14   4   7       23.53      -18.50     18.50 o 
 -13   4   7      140.21      142.95     23.92 o 
 -12   4   7       50.12       38.33     19.86 o 
 -11   4   7       26.80       65.91     21.37 o 
 -10   4   7      333.47      378.05     27.45 o 
  -9   4   7     1345.83     1460.77     38.81 o 
  -8   4   7      433.11      450.73     12.23 o 
  -7   4   7     1361.64     1399.46     21.73 o 
  -6   4   7     1437.43     1547.03     25.33 o 
  -5   4   7       16.89       14.51     12.06 o 
  -4   4   7     2588.53     2827.90     39.36 o 
  -3   4   7     4864.90     5055.97     57.25 o 
  -2   4   7      853.55      891.12     25.17 o 
  -1   4   7      487.19      466.69     24.08 o 
   0   4   7     1296.13     1313.15     27.15 o 
   1   4   7      344.75      353.92     16.80 o 
   2   4   7      739.46      775.98     21.97 o 
   3   4   7     1041.20     1006.74     22.38 o 
   4   4   7      737.42      771.79     27.70 o 
   5   4   7      716.71      742.32     20.34 o 
   6   4   7     1613.89     1671.31     41.60 o 
   7   4   7      104.00      104.06     10.05 o 
   8   4   7      149.86      169.74     31.96 o 
   9   4   7      650.65      699.20     35.73 o 
  10   4   7       24.90       25.27     20.27 o 
  11   4   7      231.60      201.72     33.60 o 
  12   4   7       49.82       25.44     24.79 o 
  13   4   7      336.88      239.70    116.68 o 
  14   4   7      814.18      719.36    171.64 o 
 -16   5   7       60.15        2.71     19.02 o 
 -15   5   7        0.97       -2.40     14.16 o 
 -14   5   7       16.49        8.27     19.48 o 
 -13   5   7      221.14      279.01     44.03 o 
 -12   5   7        8.33       20.14     16.62 o 
 -11   5   7       19.51        0.35     16.12 o 
 -10   5   7      457.44      487.98     28.98 o 
  -9   5   7      209.26      217.40     11.39 o 
  -8   5   7      419.20      449.57     20.29 o 
  -7   5   7     1486.53     1541.91     31.40 o 
  -6   5   7       59.44       54.05     14.68 o 
  -5   5   7     1493.54     1598.11     33.43 o 
  -4   5   7        1.41        0.57      9.52 o 
  -3   5   7      326.64      360.84     24.23 o 
  -2   5   7      190.11      163.30     16.24 o 
  -1   5   7       58.69       70.35     13.06 o 
   0   5   7      474.35      452.54     17.69 o 
   1   5   7      147.20      143.91     14.08 o 
   2   5   7        0.97       10.06      8.47 o 
   3   5   7       13.31        9.36      9.14 o 
   4   5   7      644.23      655.40     17.81 o 
   5   5   7      497.47      573.98     32.40 o 
   6   5   7      397.41      402.34     36.41 o 
   7   5   7      144.75      194.73     31.59 o 
   8   5   7       15.67       20.76     22.49 o 
   9   5   7      436.17      450.56     40.86 o 
  10   5   7       41.28       28.59     24.85 o 
  11   5   7        0.65        2.89     17.52 o 
  12   5   7       35.48       29.88     26.65 o 
  13   5   7       39.32       31.74     31.03 o 
  14   5   7       19.67       10.12     22.63 o 
 -15   6   7       75.57       78.51     28.69 o 
 -14   6   7      155.15      104.14     33.58 o 
 -13   6   7       78.57       75.17     25.20 o 
 -12   6   7      559.90      725.34    135.38 o 
 -11   6   7      229.78      250.59     15.17 o 
 -10   6   7       82.11       93.03     11.81 o 
  -9   6   7      517.95      540.46     23.86 o 
  -8   6   7      284.29      299.73     16.95 o 
  -7   6   7      495.70      574.51     23.45 o 
  -6   6   7      229.36      224.58     19.23 o 
  -5   6   7      158.47      199.51     19.70 o 
  -4   6   7      613.18      653.70     24.78 o 
  -3   6   7     2889.90     3030.78     43.11 o 
  -2   6   7      239.67      289.10     19.75 o 
  -1   6   7      987.70     1027.93     25.50 o 
   0   6   7     1401.64     1476.21     27.88 o 
   1   6   7      213.45      216.90     15.50 o 
   2   6   7     1458.62     1563.20     45.58 o 
   3   6   7     1258.17     1337.43     35.57 o 
   4   6   7        5.51      -22.91     24.26 o 
   5   6   7      975.87     1030.44     55.46 o 
   6   6   7      729.01      775.10     45.08 o 
   7   6   7        0.87        0.77     23.08 o 
   8   6   7      679.72      765.33    130.41 o 
   9   6   7      296.87      393.71     59.04 o 
  10   6   7        1.18       50.83     31.81 o 
  11   6   7       74.26       32.47     37.43 o 
  12   6   7      122.47      152.96     68.55 o 
  13   6   7       23.89        5.49     34.34 o 
 -14   7   7        0.04        9.91     19.97 o 
 -13   7   7        9.68        0.43     18.66 o 
 -12   7   7        0.43       -2.45      8.88 o 
 -11   7   7        0.32       -9.25      9.28 o 
 -10   7   7       39.53       55.95     18.35 o 
  -9   7   7       14.32       12.40     14.80 o 
  -8   7   7      134.80      136.59     17.80 o 
  -7   7   7        3.12       16.02     16.70 o 
  -6   7   7      115.09      117.13     20.68 o 
  -5   7   7      187.89      198.05     24.51 o 
  -4   7   7      197.90      202.24     20.81 o 
  -3   7   7      199.31      244.61     19.09 o 
  -2   7   7       11.36        1.84     10.99 o 
  -1   7   7        1.94      -12.96     16.20 o 
   0   7   7      311.87      306.51     20.73 o 
   1   7   7      281.02      282.30     15.77 o 
   2   7   7       50.55       38.78      9.54 o 
   3   7   7       64.41       59.64      8.00 o 
   4   7   7        0.79        1.74     23.19 o 
   5   7   7        5.53       28.77     32.29 o 
   6   7   7        2.08      -11.29     41.01 o 
   7   7   7        7.47        2.63     20.26 o 
   8   7   7       13.91       32.30     31.94 o 
   9   7   7        0.91       33.17     29.79 o 
  10   7   7        8.41       47.78     48.83 o 
  11   7   7        2.05        1.02     31.40 o 
  12   7   7        1.88      -15.43     34.53 o 
 -13   8   7      161.41      116.17     47.37 o 
 -12   8   7      345.51      205.45     89.38 o 
 -11   8   7        6.39       -0.51     11.85 o 
 -10   8   7      334.56      346.30     43.07 o 
  -9   8   7      666.38      764.37     32.78 o 
  -8   8   7        4.65       13.18     13.63 o 
  -7   8   7      470.70      593.45     25.95 o 
  -6   8   7       86.94      145.30     19.47 o 
  -5   8   7       34.91       39.26     15.96 o 
  -4   8   7      606.86      807.59     34.37 o 
  -3   8   7      250.28      319.10     24.26 o 
  -2   8   7       14.24       18.02     13.63 o 
  -1   8   7      543.13      617.16     31.45 o 
   0   8   7     2121.60     2232.85     52.06 o 
   1   8   7      558.87      648.05     23.52 o 
   2   8   7       15.61        9.49     12.46 o 
   3   8   7        3.93        8.37      6.20 o 
   4   8   7      184.43      207.08     38.19 o 
   5   8   7       61.88       -6.14     30.81 o 
   6   8   7      138.74       46.45     46.64 o 
   7   8   7       42.14        2.06     33.53 o 
   8   8   7       13.85        4.42     29.57 o 
   9   8   7       59.95       10.91     43.73 o 
  10   8   7       10.30      -30.06     96.10 o 
 -11   9   7       19.91        3.13     18.36 o 
 -10   9   7       17.03       17.13     20.29 o 
  -9   9   7        4.00        8.33     17.28 o 
  -8   9   7      249.45      258.68     40.29 o 
  -7   9   7      247.06      300.55     32.60 o 
  -6   9   7       33.93       38.81     17.11 o 
  -5   9   7       91.76       83.15     20.61 o 
  -4   9   7       53.53       82.30     18.94 o 
  -3   9   7      277.51      317.14     29.38 o 
  -2   9   7      369.98      333.56     47.53 o 
  -1   9   7      170.57      142.21     26.65 o 
   0   9   7       17.92       19.40     15.21 o 
   1   9   7        7.50       -0.90     11.91 o 
   2   9   7       14.93       20.78     11.15 o 
   3   9   7       25.73       20.26     10.92 o 
   4   9   7        8.21       13.38     58.52 o 
   5   9   7       86.70        5.30     25.33 o 
   6   9   7       14.86       13.46     37.89 o 
   7   9   7      130.82       -5.83     47.09 o 
   8   9   7        1.13        3.38     36.34 o 
  -8  10   7        5.83        0.30     15.83 o 
  -7  10   7        7.07       16.64     17.92 o 
  -6  10   7       26.10       32.78     20.11 o 
  -5  10   7        5.13        7.51     17.03 o 
  -4  10   7      356.97      391.28     27.28 o 
  -3  10   7      151.11       98.96     26.03 o 
  -2  10   7       13.93       14.34     16.23 o 
  -1  10   7       19.49       26.43     17.91 o 
   0  10   7       81.78       82.60     32.92 o 
   1  10   7        5.22       -1.35     11.33 o 
   2  10   7      173.77      193.43    108.60 o 
   3  10   7       43.78       45.04     39.34 o 
   4  10   7       15.21       12.81     31.93 o 
   5  10   7       26.96      -21.06    101.71 o 
 -18   0   8      109.35       31.63     41.72 o 
 -17   0   8      121.18       -8.88     33.61 o 
 -16   0   8      685.51      920.24     84.03 o 
 -15   0   8      246.87      259.88     64.97 o 
 -14   0   8       28.12       57.80     47.94 o 
 -13   0   8      340.82      448.99     63.63 o 
 -12   0   8      457.80      496.07     63.19 o 
 -11   0   8        1.09       -9.41     34.05 o 
 -10   0   8      975.93     1162.27    103.54 o 
  -9   0   8      493.42      532.46      9.46 o 
  -8   0   8      126.15      128.13     19.33 o 
  -7   0   8       75.88       55.74      9.78 o 
  -6   0   8      821.99      863.79     30.95 o 
  -5   0   8      169.90      199.02     14.96 o 
  -4   0   8     1752.00     1776.12     32.43 o 
  -3   0   8       36.10       19.43     17.90 o 
  -2   0   8       42.58       40.56     14.31 o 
  -1   0   8      178.06      262.86     19.58 o 
   0   0   8       95.53       81.75     15.58 o 
   1   0   8    13093.58    13390.39    127.80 o 
   2   0   8    22681.57    23023.37    201.19 o 
   3   0   8     7403.55     7450.86    113.03 o 
   4   0   8        1.61        8.09     14.38 o 
   5   0   8     2817.01     2810.54     56.24 o 
   6   0   8      178.46      209.84     21.56 o 
   7   0   8       55.96       50.46     17.91 o 
   8   0   8     1745.60     1859.39     46.65 o 
   9   0   8      594.13      646.17     31.42 o 
  10   0   8      144.26      173.48     28.95 o 
  11   0   8     1068.28     1164.15     53.76 o 
  12   0   8      254.28      278.46     38.98 o 
  13   0   8      237.02      142.44     64.33 o 
  14   0   8      345.18      409.18     37.59 o 
  15   0   8      122.88       66.85     53.31 o 
 -18   1   8        0.27       -4.97     22.24 o 
 -17   1   8       10.15       -1.91     20.43 o 
 -16   1   8        0.95        7.17     25.50 o 
 -15   1   8      192.09       40.89     59.69 o 
 -14   1   8      169.75      170.32     15.98 o 
 -13   1   8       18.72        8.13     11.21 o 
 -12   1   8        0.46        0.82      6.89 o 
 -11   1   8       12.35        1.65     11.41 o 
 -10   1   8       88.06       96.82     10.33 o 
  -9   1   8       23.79       27.44     18.89 o 
  -8   1   8      521.05      545.72     40.49 o 
  -7   1   8     1042.69     1127.86     25.73 o 
  -6   1   8      626.39      708.71     19.17 o 
  -5   1   8       84.61       93.31     13.45 o 
  -4   1   8        1.12       -0.20      7.40 o 
  -3   1   8        4.23       -3.80      7.75 o 
  -2   1   8       47.63       37.52     11.54 o 
  -1   1   8        2.03       10.62     10.51 o 
   0   1   8      789.14      859.07     24.50 o 
   1   1   8        0.64        7.24      8.12 o 
   2   1   8     2054.55     2102.28     28.50 o 
   3   1   8     1561.80     1607.75     24.38 o 
   4   1   8      167.61      153.50     15.24 o 
   5   1   8      179.83      204.32     14.60 o 
   6   1   8      327.55      342.75     17.67 o 
   7   1   8      167.02      164.99     16.26 o 
   8   1   8       22.64       35.27     13.75 o 
   9   1   8      435.47      467.18     19.89 o 
  10   1   8        2.80       -4.27     12.18 o 
  11   1   8      320.59      282.51     22.12 o 
  12   1   8       15.36       16.90     15.80 o 
  13   1   8      216.78      100.60     37.94 o 
  14   1   8       64.74       18.71     17.78 o 
  15   1   8       71.49       29.61     19.13 o 
 -17   2   8       12.02       -7.45     29.93 o 
 -16   2   8      227.27      171.89     68.04 o 
 -15   2   8      241.80      281.93     90.03 o 
 -14   2   8       47.83       41.37     19.70 o 
 -13   2   8      653.91      847.80     26.68 o 
 -12   2   8       59.28       68.35     14.74 o 
 -11   2   8       38.87       42.85     13.50 o 
 -10   2   8     2476.16     2825.78     61.90 o 
  -9   2   8      634.12      697.33     34.28 o 
  -8   2   8      255.42      309.15     30.81 o 
  -7   2   8     1744.24     1799.79     41.34 o 
  -6   2   8     1644.12     1782.57     27.05 o 
  -5   2   8       27.74       27.11      8.17 o 
  -4   2   8      676.66      630.30     16.97 o 
  -3   2   8     1429.56     1396.26     22.45 o 
  -2   2   8       39.11       50.75     12.16 o 
  -1   2   8     2486.82     2548.42     31.51 o 
   0   2   8      301.09      283.34     14.43 o 
   1   2   8      105.25       91.93     11.28 o 
   2   2   8     1661.46     1606.76     29.71 o 
   3   2   8      731.98      695.47     17.17 o 
   4   2   8      295.44      303.80     14.49 o 
   5   2   8      967.77      963.13     19.65 o 
   6   2   8      221.13      217.62     13.73 o 
   7   2   8       92.67       94.39     16.85 o 
   8   2   8      541.97      597.37     18.73 o 
   9   2   8      748.93      788.71     30.79 o 
  10   2   8      241.22      265.60     20.82 o 
  11   2   8      354.68      468.83     23.13 o 
  12   2   8      312.24      278.78     37.80 o 
  13   2   8       60.86       29.43     20.08 o 
  14   2   8      393.41      390.78     28.90 o 
 -17   3   8      164.97      126.48     94.39 o 
 -16   3   8       16.99       -5.69     16.02 o 
 -15   3   8       77.69       11.45     15.33 o 
 -14   3   8      104.66       52.78     40.42 o 
 -13   3   8        1.94       -7.66     12.73 o 
 -12   3   8      113.30      133.36     24.19 o 
 -11   3   8      672.98      735.31     34.52 o 
 -10   3   8      266.58      330.63     31.27 o 
  -9   3   8      216.99      232.60     36.68 o 
  -8   3   8      206.51      242.55     29.49 o 
  -7   3   8      183.76      253.63     33.52 o 
  -6   3   8      708.23      765.13     31.81 o 
  -5   3   8      370.39      387.22     25.69 o 
  -4   3   8      114.62      161.39     13.28 o 
  -3   3   8     1115.85     1218.64     21.33 o 
  -2   3   8      669.02      746.27     18.09 o 
  -1   3   8       27.61       39.38     10.46 o 
   0   3   8        9.17       11.84      8.86 o 
   1   3   8       97.20       82.57     12.29 o 
   2   3   8      410.75      392.57     18.06 o 
   3   3   8      385.00      360.58     15.74 o 
   4   3   8     1244.33     1241.43     23.31 o 
   5   3   8        1.49        2.15      5.75 o 
   6   3   8      959.74     1045.69     21.89 o 
   7   3   8      125.87      146.88     15.50 o 
   8   3   8       93.95       83.66     14.17 o 
   9   3   8        9.98        8.02     10.72 o 
  10   3   8      204.36      215.77     16.46 o 
  11   3   8      202.79      164.45     19.68 o 
  12   3   8       99.66       75.86     16.72 o 
  13   3   8      176.22      124.37     27.78 o 
  14   3   8      105.01       56.52     51.48 o 
 -16   4   8      140.34       41.61     32.77 o 
 -15   4   8      335.94        6.21     26.79 o 
 -14   4   8      101.99       19.52     22.84 o 
 -13   4   8      243.91      205.28     35.75 o 
 -12   4   8      381.69      470.72     32.84 o 
 -11   4   8      278.70      312.36     31.75 o 
 -10   4   8      146.82      121.23     29.91 o 
  -9   4   8      358.04      399.17     27.85 o 
  -8   4   8      372.88      439.70     33.22 o 
  -7   4   8      418.65      469.12     19.57 o 
  -6   4   8      676.64      732.19     25.91 o 
  -5   4   8       25.28       19.34     14.95 o 
  -4   4   8      757.02      770.78     23.38 o 
  -3   4   8       53.61       52.05     15.29 o 
  -2   4   8     1106.90     1102.66     32.30 o 
  -1   4   8     1286.95     1333.67     28.61 o 
   0   4   8        4.87        5.44     10.77 o 
   1   4   8      152.30      154.70     17.63 o 
   2   4   8      449.02      444.13     21.36 o 
   3   4   8       68.98       60.53     11.47 o 
   4   4   8       73.06       59.20     10.52 o 
   5   4   8     1212.80     1287.55     20.54 o 
   6   4   8      914.30      974.75     19.54 o 
   7   4   8        0.79        2.72      4.40 o 
   8   4   8      473.09      504.64     12.01 o 
   9   4   8        2.04       -3.33      5.16 o 
  10   4   8      171.02      141.29     36.68 o 
  11   4   8       97.49      105.91     27.67 o 
  12   4   8      245.75      133.54     74.25 o 
  13   4   8      324.86      145.02     85.39 o 
  14   4   8       22.27       26.39     26.01 o 
 -16   5   8       30.52        0.58     25.12 o 
 -15   5   8      172.25       44.44     36.50 o 
 -14   5   8      265.00      126.13     84.53 o 
 -13   5   8       10.43       16.08     18.94 o 
 -12   5   8      415.42      362.08     71.28 o 
 -11   5   8      913.92     1115.80     47.26 o 
 -10   5   8      450.33      445.93     34.82 o 
  -9   5   8      185.88      188.77     11.57 o 
  -8   5   8       89.06      108.49     11.55 o 
  -7   5   8     1021.44     1032.80     27.15 o 
  -6   5   8     1263.19     1394.71     27.26 o 
  -5   5   8     1437.67     1562.56     35.13 o 
  -4   5   8       86.91       77.94     17.16 o 
  -3   5   8       69.11       67.76     15.82 o 
  -2   5   8     1670.17     1795.50     54.62 o 
  -1   5   8        0.42        9.19     18.11 o 
   0   5   8     1195.82     1311.61     34.49 o 
   1   5   8     1475.68     1585.03     36.52 o 
   2   5   8       12.64        1.17     11.95 o 
   3   5   8      544.53      587.80     19.65 o 
   4   5   8     1449.07     1503.61     28.90 o 
   5   5   8      150.51      134.71      7.29 o 
   6   5   8     1594.00     1711.66     50.15 o 
   7   5   8     1270.91     1355.54     58.68 o 
   8   5   8       23.79       29.04     31.52 o 
   9   5   8      388.54      407.53     50.67 o 
  10   5   8      394.72      390.95     64.91 o 
  11   5   8        4.66       15.49     22.97 o 
  12   5   8      115.21       28.89     32.79 o 
  13   5   8       14.46      -20.75     24.87 o 
 -15   6   8        8.31       12.62     20.46 o 
 -14   6   8        2.32       -6.09     16.51 o 
 -13   6   8        1.90        3.44     12.41 o 
 -12   6   8        4.53       -0.82     23.62 o 
 -11   6   8        2.46       -5.61     17.73 o 
 -10   6   8        6.16       -0.81      9.89 o 
  -9   6   8       21.31       28.52     14.14 o 
  -8   6   8       38.97       27.33     11.48 o 
  -7   6   8      109.73      113.50     21.11 o 
  -6   6   8       77.90       84.80     15.57 o 
  -5   6   8      188.86      183.26     18.03 o 
  -4   6   8     1405.81     1469.90     34.27 o 
  -3   6   8       96.93      103.35     17.62 o 
  -2   6   8      439.06      454.72     24.78 o 
  -1   6   8       11.32       14.83     13.15 o 
   0   6   8       76.49       85.96     14.21 o 
   1   6   8       32.51       35.00     14.42 o 
   2   6   8       41.63       45.13     15.07 o 
   3   6   8      411.20      437.99     27.08 o 
   4   6   8       35.80       27.22      6.80 o 
   5   6   8       40.42       31.11     35.10 o 
   6   6   8        0.67       -4.98     22.28 o 
   7   6   8      111.47      144.39     51.56 o 
   8   6   8       37.88       43.21     42.18 o 
   9   6   8        3.25       15.34     30.26 o 
  10   6   8       94.63       74.07     43.05 o 
  11   6   8       38.36       47.78     32.35 o 
  12   6   8        0.14        4.93     32.65 o 
 -14   7   8      242.26      171.55     61.75 o 
 -13   7   8       95.42       46.99     22.34 o 
 -12   7   8      182.61      141.02     61.83 o 
 -11   7   8      703.75      856.03     47.17 o 
 -10   7   8        8.92       10.37     11.93 o 
  -9   7   8      175.07      210.56     23.35 o 
  -8   7   8      318.66      387.71     26.97 o 
  -7   7   8        0.43       -0.74     10.57 o 
  -6   7   8      246.01      337.50     22.51 o 
  -5   7   8      345.53      449.63     23.11 o 
  -4   7   8      334.52      354.42     21.91 o 
  -3   7   8      835.30      998.93     32.54 o 
  -2   7   8      851.37      983.28     32.43 o 
  -1   7   8      103.87       97.71     16.18 o 
   0   7   8      800.69      898.32     24.03 o 
   1   7   8      233.62      220.54     19.93 o 
   2   7   8       75.76       70.46     25.06 o 
   3   7   8     1149.76     1193.62     35.05 o 
   4   7   8      387.02      494.22     88.50 o 
   5   7   8       31.95       -8.52     28.99 o 
   6   7   8      159.81      135.34     92.51 o 
   7   7   8      608.85      628.88     51.36 o 
   8   7   8        8.25       26.80     38.54 o 
   9   7   8      296.90      309.73     74.00 o 
  10   7   8      171.97       67.69     91.85 o 
  11   7   8       11.28        6.07     37.60 o 
 -12   8   8       39.11       18.51     25.62 o 
 -11   8   8       36.68        2.19     21.77 o 
 -10   8   8      151.72      142.53     20.49 o 
  -9   8   8       69.18       50.55     17.47 o 
  -8   8   8       51.74       29.58     19.52 o 
  -7   8   8        1.76       -4.98     18.03 o 
  -6   8   8        2.19       -0.86     14.82 o 
  -5   8   8       23.87       10.76     18.28 o 
  -4   8   8      421.05      473.83     31.65 o 
  -3   8   8       16.11       -4.96     11.91 o 
  -2   8   8      498.46      561.74     26.96 o 
  -1   8   8        9.45       19.75     18.91 o 
   0   8   8       62.55       87.29     19.22 o 
   1   8   8        0.81        9.51     11.19 o 
   2   8   8        6.70        6.45      9.52 o 
   3   8   8      125.19      112.74     28.56 o 
   4   8   8       73.99       54.91     38.39 o 
   5   8   8      131.68       57.52     60.76 o 
   6   8   8       59.02       32.77     32.26 o 
   7   8   8        1.65        2.89     28.25 o 
   8   8   8       17.20       56.25     41.34 o 
   9   8   8       23.09      -89.61     89.61 o 
 -10   9   8        7.79       43.45     30.21 o 
  -9   9   8      125.04      126.03     40.91 o 
  -8   9   8      207.74      170.92     39.32 o 
  -7   9   8        8.80       -2.54     13.39 o 
  -6   9   8       38.24       30.54     17.63 o 
  -5   9   8       37.08       61.06     20.04 o 
  -4   9   8       27.23       17.02     20.79 o 
  -3   9   8       42.64       67.98     22.24 o 
  -2   9   8      527.23      687.47     30.92 o 
  -1   9   8        1.09        4.53     13.83 o 
   0   9   8      299.40      290.12     37.57 o 
   1   9   8       42.88       33.14     19.38 o 
   2   9   8       31.06       24.60     14.05 o 
   3   9   8      215.22      124.94     99.78 o 
   4   9   8      250.31       79.08     73.24 o 
   5   9   8       76.40       34.09     41.36 o 
   6   9   8       86.41       25.99     45.01 o 
   7   9   8      163.75        0.97     39.67 o 
  -6  10   8      101.19       91.11     22.74 o 
  -5  10   8       85.15       79.81     33.73 o 
  -4  10   8       35.96       48.16     26.42 o 
  -3  10   8       29.04       16.94     31.58 o 
  -2  10   8       33.23        8.90     21.07 o 
  -1  10   8       86.22       92.56     32.86 o 
   0  10   8       16.13       25.08     14.85 o 
   1  10   8       24.85       16.70     35.62 o 
   2  10   8       60.29       72.61     42.03 o 
   3  10   8        0.28       -3.01     31.75 o 
   4  10   8       91.65        1.23     29.72 o 
 -17   1   9      204.84       -7.03     31.73 o 
 -16   1   9       96.25        9.08     27.24 o 
 -15   1   9      507.04      663.40     56.36 o 
 -14   1   9      196.28      243.41     53.37 o 
 -13   1   9        8.99       22.73     15.71 o 
 -12   1   9      434.16      602.47     21.00 o 
 -11   1   9      198.81      226.32     22.12 o 
 -10   1   9       13.76       13.94     20.68 o 
  -9   1   9     1351.39     1447.90     49.50 o 
  -8   1   9      667.83      663.03     39.70 o 
  -7   1   9     1253.65     1272.96     29.83 o 
  -6   1   9     2466.40     2578.11     34.15 o 
  -5   1   9     1950.69     2044.03     34.50 o 
  -4   1   9       68.56       99.90     13.36 o 
  -3   1   9     1637.61     1563.84     27.96 o 
  -2   1   9      372.18      371.84     18.06 o 
  -1   1   9      109.33       83.19     14.24 o 
   0   1   9     1552.79     1436.94     23.48 o 
   1   1   9     2155.92     2019.49     27.35 o 
   2   1   9      941.18      941.32     23.56 o 
   3   1   9     1539.03     1504.54     26.29 o 
   4   1   9      796.55      786.44     24.37 o 
   5   1   9       18.72       24.02     12.18 o 
   6   1   9     2114.12     2085.23     31.91 o 
   7   1   9      155.66      137.34     19.94 o 
   8   1   9      317.25      349.24     19.52 o 
   9   1   9      884.05      935.89     34.68 o 
  10   1   9      474.65      519.78     34.06 o 
  11   1   9       12.67       20.52     16.87 o 
  12   1   9      281.61      287.17     45.30 o 
  13   1   9      100.22       49.92     26.28 o 
  14   1   9       32.37        9.31     17.75 o 
 -17   2   9        3.16       39.95     34.94 o 
 -16   2   9       63.91        9.22     27.88 o 
 -15   2   9       28.78       13.17     17.35 o 
 -14   2   9        2.62        7.83     11.53 o 
 -13   2   9       75.62      122.36     16.56 o 
 -12   2   9        8.21       -5.24      9.92 o 
 -11   2   9      254.97      284.54     37.05 o 
 -10   2   9      361.40      411.15     43.88 o 
  -9   2   9      199.08      272.12     30.18 o 
  -8   2   9      562.69      627.85     33.82 o 
  -7   2   9      553.46      558.91     36.21 o 
  -6   2   9      153.31      115.99     13.44 o 
  -5   2   9      815.18      864.28     21.41 o 
  -4   2   9      181.33      239.04     14.83 o 
  -3   2   9      242.25      248.18     16.12 o 
  -2   2   9       51.17       70.33     12.95 o 
  -1   2   9        3.93       -2.89      9.17 o 
   0   2   9      345.93      365.97     18.81 o 
   1   2   9        3.05       10.24     10.01 o 
   2   2   9      518.66      521.11     18.85 o 
   3   2   9       25.03       26.41     10.40 o 
   4   2   9      700.81      714.32     21.23 o 
   5   2   9      267.49      296.15     28.77 o 
   6   2   9      627.87      614.18     19.41 o 
   7   2   9      212.62      191.92     18.94 o 
   8   2   9       32.69       15.67     12.80 o 
   9   2   9      729.15      732.53     22.77 o 
  10   2   9        0.65       -4.94     12.50 o 
  11   2   9      147.82      159.33     37.56 o 
  12   2   9       48.81       26.60     15.23 o 
  13   2   9       47.04       19.68     14.86 o 
  14   2   9       57.20       27.92     24.56 o 
 -17   3   9       14.17       20.55     37.63 o 
 -16   3   9       65.31       37.37     36.33 o 
 -15   3   9        9.90       -0.82     12.40 o 
 -14   3   9      568.72      622.33    110.93 o 
 -13   3   9       19.39       15.85     12.38 o 
 -12   3   9      685.22      853.93     42.06 o 
 -11   3   9      166.12      162.64     32.98 o 
 -10   3   9     1878.09     2125.91     53.81 o 
  -9   3   9      853.85      977.23     40.67 o 
  -8   3   9      655.09      693.82     45.59 o 
  -7   3   9       59.49       40.43     23.98 o 
  -6   3   9     3183.77     3158.91     60.90 o 
  -5   3   9      263.09      319.80     27.02 o 
  -4   3   9       59.85       58.05     13.49 o 
  -3   3   9      708.03      801.23     21.15 o 
  -2   3   9      926.21     1041.20     21.79 o 
  -1   3   9      794.97      806.92     20.75 o 
   0   3   9     1304.13     1298.96     22.94 o 
   1   3   9      147.84      148.62     13.78 o 
   2   3   9      144.85      161.61     15.81 o 
   3   3   9      882.97      895.76     23.76 o 
   4   3   9      507.78      517.13     21.35 o 
   5   3   9        0.59        4.76     11.34 o 
   6   3   9       80.90      109.70     14.13 o 
   7   3   9       12.25       13.11     10.14 o 
   8   3   9       79.00       73.19     15.69 o 
   9   3   9      227.53      274.78     17.67 o 
  10   3   9      367.52      357.34     19.85 o 
  11   3   9      129.96      105.13     21.44 o 
  12   3   9      308.12      301.91     34.55 o 
  13   3   9        0.81       10.41     21.78 o 
 -16   4   9       75.91       33.08     30.59 o 
 -15   4   9        0.66        3.67     14.02 o 
 -14   4   9      110.16       25.05     23.42 o 
 -13   4   9      145.66      100.98     51.32 o 
 -12   4   9      253.48      232.73     30.65 o 
 -11   4   9       47.95       58.47     25.92 o 
 -10   4   9     1159.49     1453.45     42.26 o 
  -9   4   9      252.38      297.23     35.50 o 
  -8   4   9      347.68      410.99     37.09 o 
  -7   4   9     1336.70     1389.82     43.20 o 
  -6   4   9       45.21       64.91     13.42 o 
  -5   4   9     1223.40     1314.69     30.45 o 
  -4   4   9       67.85       89.57     17.31 o 
  -3   4   9        3.38        1.23     11.99 o 
  -2   4   9      929.82     1060.31     25.04 o 
  -1   4   9      622.72      656.57     23.94 o 
   0   4   9      312.37      299.61     24.80 o 
   1   4   9      478.77      507.28     23.88 o 
   2   4   9     1559.62     1667.50     26.25 o 
   3   4   9       88.79      112.90     12.57 o 
   4   4   9       51.93       41.12     11.52 o 
   5   4   9       38.74       53.99     11.38 o 
   6   4   9       74.32       79.43     13.93 o 
   7   4   9     1195.30     1212.98     23.82 o 
   8   4   9      731.74      726.39     32.75 o 
   9   4   9      116.17       90.14      8.56 o 
  10   4   9      112.64       90.19     18.23 o 
  11   4   9      100.69       65.11     29.76 o 
  12   4   9       81.00       18.64     22.24 o 
  13   4   9       56.91      -13.45     24.98 o 
 -15   5   9      199.43       74.38     54.84 o 
 -14   5   9        4.95        1.15     14.67 o 
 -13   5   9        0.34       -9.74     14.84 o 
 -12   5   9       37.48       45.75     33.88 o 
 -11   5   9      119.56      167.16     28.67 o 
 -10   5   9      238.95      241.07     31.51 o 
  -9   5   9        3.77      -11.95     20.38 o 
  -8   5   9      597.29      715.84     22.72 o 
  -7   5   9      217.44      234.61     21.07 o 
  -6   5   9       10.31       29.54     17.63 o 
  -5   5   9      165.73      182.86     20.98 o 
  -4   5   9       14.09       20.27     14.36 o 
  -3   5   9       24.12       30.20     15.74 o 
  -2   5   9       29.96       31.97     15.84 o 
  -1   5   9      226.16      258.32     31.95 o 
   0   5   9      581.77      620.22     26.17 o 
   1   5   9      236.17      258.51     23.47 o 
   2   5   9        7.07        3.23     13.83 o 
   3   5   9      273.48      277.22     21.96 o 
   4   5   9      132.88      137.81     14.12 o 
   5   5   9       14.65       12.89     15.18 o 
   6   5   9      493.83      446.92     29.41 o 
   7   5   9       89.99      115.96     32.95 o 
   8   5   9       82.60      117.87     39.07 o 
   9   5   9      136.51       89.33     28.00 o 
  10   5   9       42.06       87.60     31.35 o 
  11   5   9      141.72       92.06     41.58 o 
  12   5   9      233.81      227.22     54.83 o 
 -14   6   9      125.80       35.60     24.07 o 
 -13   6   9       45.53       31.49     27.79 o 
 -12   6   9       20.43       12.68     22.82 o 
 -11   6   9      106.05      131.66     34.21 o 
 -10   6   9      309.10      375.40     32.69 o 
  -9   6   9        0.67        3.50      8.04 o 
  -8   6   9      458.47      528.06     21.65 o 
  -7   6   9       34.02       30.12     18.43 o 
  -6   6   9      301.04      332.01     20.79 o 
  -5   6   9        3.34       -2.15      8.76 o 
  -4   6   9     2059.24     2329.26     43.00 o 
  -3   6   9      176.33      202.18     21.60 o 
  -2   6   9      824.17      869.12     28.11 o 
  -1   6   9      871.20      899.56     27.38 o 
   0   6   9       42.03       46.59     14.34 o 
   1   6   9      560.89      675.90     31.89 o 
   2   6   9      909.51      966.69     30.41 o 
   3   6   9       99.76      108.74     11.61 o 
   4   6   9      200.79      200.45     13.87 o 
   5   6   9      825.06     1000.54     51.95 o 
   6   6   9       39.75       37.68     32.47 o 
   7   6   9      480.90      358.75    154.25 o 
   8   6   9      604.49      707.27     64.72 o 
   9   6   9        3.04       17.28     33.90 o 
  10   6   9      413.61      274.11    133.11 o 
  11   6   9      175.87      103.32     51.90 o 
 -13   7   9        0.09       24.04     27.98 o 
 -12   7   9        8.47       -1.04     20.59 o 
 -11   7   9       18.35       15.11     22.02 o 
 -10   7   9        1.71       12.05     10.03 o 
  -9   7   9        0.15        1.64     15.26 o 
  -8   7   9        5.99        6.93     13.86 o 
  -7   7   9        2.11       11.31     13.69 o 
  -6   7   9        1.77        3.95     13.31 o 
  -5   7   9       21.63        5.53     13.74 o 
  -4   7   9       66.67       67.85     18.57 o 
  -3   7   9        5.17        0.80     12.48 o 
  -2   7   9       31.57       15.22     15.62 o 
  -1   7   9       37.31       51.66     17.74 o 
   0   7   9       42.70       29.36     17.52 o 
   1   7   9      201.19      213.78     17.17 o 
   2   7   9      168.80      179.19     17.12 o 
   3   7   9       19.48        9.74      8.77 o 
   4   7   9        0.05        4.57     27.00 o 
   5   7   9        0.19       -4.94     25.60 o 
   6   7   9        2.72       -7.10     27.10 o 
   7   7   9        2.63       37.30     49.03 o 
   8   7   9       15.39        5.90     32.03 o 
   9   7   9       30.48       78.33    104.84 o 
 -11   8   9      144.77       74.33     46.05 o 
 -10   8   9      151.28      147.52     58.43 o 
  -9   8   9        0.60       -1.02     17.65 o 
  -8   8   9      280.17      347.21     36.16 o 
  -7   8   9      296.47      384.17     25.41 o 
  -6   8   9      107.97       80.76     25.71 o 
  -5   8   9        5.07        2.65     14.50 o 
  -4   8   9      677.47      822.04     43.23 o 
  -3   8   9        2.69       12.17     16.53 o 
  -2   8   9      372.12      354.40     27.56 o 
  -1   8   9      788.45      842.11     27.91 o 
   0   8   9      369.25      293.88     37.83 o 
   1   8   9       88.56       64.88     16.40 o 
   2   8   9       22.73       38.16     21.42 o 
   3   8   9        3.97        2.41      5.84 o 
   4   8   9      188.11       75.95     81.27 o 
   5   8   9      138.36      131.00     75.15 o 
   6   8   9       34.50       20.97     36.31 o 
   7   8   9       46.78       43.27     43.78 o 
   8   8   9      329.36      665.85    184.16 o 
  -9   9   9       72.10       75.34     27.77 o 
  -8   9   9       82.81       81.98     25.23 o 
  -7   9   9        0.19      -17.24     20.10 o 
  -6   9   9       34.79       43.40     33.72 o 
  -5   9   9      192.41      191.43     34.09 o 
  -4   9   9       13.93       30.11     21.02 o 
  -3   9   9      268.35      288.43     44.19 o 
  -2   9   9        0.65        1.83     13.68 o 
  -1   9   9       34.33       27.86     21.38 o 
   0   9   9      138.03      116.56     40.51 o 
   1   9   9      380.42      378.10     81.54 o 
   2   9   9      119.73       97.38     52.52 o 
   3   9   9       21.33       28.17     37.73 o 
   4   9   9        1.02       13.56     32.73 o 
   5   9   9       74.43       15.61     45.32 o 
  -4  10   9        2.69        0.95     16.82 o 
  -3  10   9        3.09       -1.70     18.35 o 
  -2  10   9       27.89       16.86     28.58 o 
  -1  10   9      108.96       48.29     32.40 o 
   0  10   9        0.88       54.17     46.31 o 
   1  10   9        2.52      -18.46     40.25 o 
 -17   0  10      105.34       -4.93     45.25 o 
 -16   0  10      135.61       -7.17     46.15 o 
 -15   0  10       63.84      -24.64     49.73 o 
 -14   0  10      684.58      771.26     82.91 o 
 -13   0  10      199.48      231.20     63.18 o 
 -12   0  10        1.56       10.30     63.17 o 
 -11   0  10      403.37      529.66     69.46 o 
 -10   0  10      466.42      430.61     19.09 o 
  -9   0  10       13.89       15.51     11.35 o 
  -8   0  10      407.75      405.71     17.67 o 
  -7   0  10      806.53      884.87     33.77 o 
  -6   0  10      576.25      560.27     28.80 o 
  -5   0  10     4175.95     4392.14    142.94 o 
  -4   0  10     1191.12     1193.65     31.64 o 
  -3   0  10       61.28       85.26     21.60 o 
  -2   0  10     2529.62     2610.97     54.52 o 
  -1   0  10        4.38        4.75     13.62 o 
   0   0  10       81.68       64.56     21.01 o 
   1   0  10       79.39      101.98     23.19 o 
   2   0  10     2179.60     2225.94     53.92 o 
   3   0  10      354.75      344.31     26.67 o 
   4   0  10     4460.71     4286.08     64.54 o 
   5   0  10      199.35      262.10     26.34 o 
   6   0  10     3061.32     3175.12     62.08 o 
   7   0  10       93.86      111.08     24.10 o 
   8   0  10       42.70       42.40     30.53 o 
   9   0  10      629.09      625.67     45.89 o 
  10   0  10     2139.51     2351.74     76.52 o 
  11   0  10      263.27      288.88     47.50 o 
  12   0  10        9.72      -12.85     37.55 o 
  13   0  10      229.77       79.64     80.66 o 
 -17   1  10       92.66       13.48     31.79 o 
 -16   1  10       40.59        7.17     33.27 o 
 -15   1  10      156.74       12.35     34.05 o 
 -14   1  10       24.18       11.36     31.51 o 
 -13   1  10       12.99       39.35     41.05 o 
 -12   1  10        0.52       -8.09     15.20 o 
 -11   1  10      265.25      260.92     12.85 o 
 -10   1  10       94.88      115.20     32.51 o 
  -9   1  10      408.43      460.02     35.27 o 
  -8   1  10       36.54       21.28     17.85 o 
  -7   1  10        0.92        9.25     10.24 o 
  -6   1  10      127.07      148.99     13.94 o 
  -5   1  10      460.79      494.99     22.02 o 
  -4   1  10      415.94      402.06     18.91 o 
  -3   1  10       76.82       68.72     14.84 o 
  -2   1  10        5.55        7.37      9.88 o 
  -1   1  10      303.46      323.43     19.19 o 
   0   1  10        0.80       -6.94     10.65 o 
   1   1  10      502.59      542.23     23.08 o 
   2   1  10     1452.48     1497.15     28.54 o 
   3   1  10       36.07       47.14     13.48 o 
   4   1  10      116.67      144.77     16.86 o 
   5   1  10       74.01       62.74     15.82 o 
   6   1  10      121.69      152.40     17.98 o 
   7   1  10      418.70      408.30     23.97 o 
   8   1  10      159.18      146.69     22.15 o 
   9   1  10        0.36       19.52     15.93 o 
  10   1  10        4.12        7.59     12.68 o 
  11   1  10        1.16       -9.38     14.53 o 
  12   1  10      114.73       53.26     22.88 o 
  13   1  10        2.07       10.23     15.89 o 
 -16   2  10      313.68       -3.77     32.12 o 
 -15   2  10        8.05       10.03     30.98 o 
 -14   2  10      358.85      397.79    105.12 o 
 -13   2  10       60.89       81.97     21.53 o 
 -12   2  10       67.36       64.32     14.29 o 
 -11   2  10      323.60      385.71     36.89 o 
 -10   2  10      706.78      826.41     41.89 o 
  -9   2  10      175.33      174.85     33.77 o 
  -8   2  10      774.75      847.62     38.69 o 
  -7   2  10      581.31      647.00     21.96 o 
  -6   2  10      129.22      124.88     12.49 o 
  -5   2  10     2058.45     2151.94     43.79 o 
  -4   2  10      482.22      499.05     19.57 o 
  -3   2  10        1.81       16.20     15.30 o 
  -2   2  10     1427.60     1458.09     35.43 o 
  -1   2  10     1020.33     1080.84     26.86 o 
   0   2  10       89.70       84.92     18.08 o 
   1   2  10     2250.56     2335.92     38.78 o 
   2   2  10      455.41      452.44     20.07 o 
   3   2  10       11.11       23.54     14.69 o 
   4   2  10      426.57      447.12     19.23 o 
   5   2  10      104.79      116.31     16.82 o 
   6   2  10       83.09       92.62     15.00 o 
   7   2  10      764.25      803.99     29.56 o 
   8   2  10      238.79      271.08     22.04 o 
   9   2  10      385.65      403.62     24.88 o 
  10   2  10      119.98      101.56     41.60 o 
  11   2  10       42.67       10.37     17.57 o 
  12   2  10        7.56        4.38     13.25 o 
  13   2  10      208.76      144.19     45.83 o 
 -16   3  10       70.61      111.59     81.11 o 
 -15   3  10       19.14        2.33     12.61 o 
 -14   3  10       11.75        5.18     13.14 o 
 -13   3  10        0.51       -0.72     13.63 o 
 -12   3  10       58.37       61.01     33.22 o 
 -11   3  10        0.70       16.27     23.44 o 
 -10   3  10      454.57      523.45     42.36 o 
  -9   3  10     1516.02     1798.41     55.76 o 
  -8   3  10      196.40      216.37     34.01 o 
  -7   3  10      346.60      325.62     31.62 o 
  -6   3  10     1557.65     1651.59     46.17 o 
  -5   3  10      305.57      302.71     24.05 o 
  -4   3  10      710.53      753.85     38.75 o 
  -3   3  10      454.00      552.24     21.94 o 
  -2   3  10      132.50      146.70     23.75 o 
  -1   3  10        8.02       -1.41      9.22 o 
   0   3  10      545.28      543.15     21.65 o 
   1   3  10      271.81      305.19     17.24 o 
   2   3  10      584.66      570.29     25.28 o 
   3   3  10      258.62      301.34     18.50 o 
   4   3  10       19.08       23.77     13.37 o 
   5   3  10      283.92      341.45     19.03 o 
   6   3  10        5.81       -6.67      9.23 o 
   7   3  10       65.10       61.07     14.39 o 
   8   3  10      244.84      277.32     16.93 o 
   9   3  10        8.32       17.21     16.49 o 
  10   3  10        0.25        7.53     19.09 o 
  11   3  10       11.67        3.75     13.45 o 
  12   3  10       89.44       57.20     29.60 o 
 -15   4  10        2.93        5.33     21.70 o 
 -14   4  10      136.18       27.00     23.53 o 
 -13   4  10       72.21       13.22     15.96 o 
 -12   4  10      102.07      105.93     34.92 o 
 -11   4  10      341.91      385.24     34.27 o 
 -10   4  10      112.35      111.30     30.03 o 
  -9   4  10      422.38      541.52     48.44 o 
  -8   4  10      244.45      230.89     31.71 o 
  -7   4  10       18.42       51.70     27.44 o 
  -6   4  10       55.00       44.83     23.38 o 
  -5   4  10      161.60      199.19     45.04 o 
  -4   4  10      712.69      781.43     27.28 o 
  -3   4  10       28.21       38.18     14.60 o 
  -2   4  10      102.71      125.36     19.51 o 
  -1   4  10      183.13      209.49     18.97 o 
   0   4  10      480.67      543.28     23.07 o 
   1   4  10      154.45      165.74     15.51 o 
   2   4  10       45.41       55.95     12.94 o 
   3   4  10      236.95      221.05     21.47 o 
   4   4  10      345.52      368.89     18.61 o 
   5   4  10      264.49      287.80     17.10 o 
   6   4  10      211.83      161.29     18.34 o 
   7   4  10       73.07      103.47     11.57 o 
   8   4  10      120.97      115.53     24.01 o 
   9   4  10       14.05       14.74      7.28 o 
  10   4  10      144.98      162.16     40.95 o 
  11   4  10      135.57       98.51     35.00 o 
  12   4  10       29.77       31.28     37.42 o 
 -14   5  10      119.37       39.14     33.96 o 
 -13   5  10      172.52       36.99     48.71 o 
 -12   5  10      579.23      740.18     53.79 o 
 -11   5  10       86.37       74.44     30.05 o 
 -10   5  10       28.46       40.39     24.79 o 
  -9   5  10       47.21       63.41     26.41 o 
  -8   5  10       85.10       74.61     24.18 o 
  -7   5  10      173.18      221.61     17.53 o 
  -6   5  10      657.94      802.18     34.26 o 
  -5   5  10      266.50      281.79     22.29 o 
  -4   5  10      475.79      514.38     28.41 o 
  -3   5  10     1193.80     1211.92     49.88 o 
  -2   5  10      399.00      440.60     25.85 o 
  -1   5  10       93.11       85.99     19.72 o 
   0   5  10       80.19      111.44     18.70 o 
   1   5  10       48.08       37.37     19.38 o 
   2   5  10      270.72      355.45     22.27 o 
   3   5  10     1352.11     1356.25     31.86 o 
   4   5  10        1.10      -12.68     15.73 o 
   5   5  10      484.55      493.15     29.24 o 
   6   5  10      630.32      615.11     30.80 o 
   7   5  10       59.70       39.67     30.34 o 
   8   5  10      169.35       97.14     43.81 o 
   9   5  10      317.51      260.83     87.73 o 
  10   5  10        3.50       -2.03     26.19 o 
  11   5  10      206.21      230.85     49.96 o 
 -13   6  10       28.93       31.35     28.07 o 
 -12   6  10        4.04       -0.22     18.30 o 
 -11   6  10       28.79       15.98     22.74 o 
 -10   6  10       45.14       20.56     24.58 o 
  -9   6  10      110.02       99.92     29.06 o 
  -8   6  10      224.55      277.39     18.53 o 
  -7   6  10      119.61      122.50     17.99 o 
  -6   6  10        3.09       19.08     16.89 o 
  -5   6  10        0.18        8.03     15.70 o 
  -4   6  10       20.32       25.14     16.31 o 
  -3   6  10       23.89       26.78     17.11 o 
  -2   6  10        3.39        4.68     13.48 o 
  -1   6  10        3.69        5.28     12.74 o 
   0   6  10        1.93       -2.00     14.00 o 
   1   6  10       44.18       32.71     13.63 o 
   2   6  10       56.33       75.14     19.69 o 
   3   6  10       19.24       15.90     10.32 o 
   4   6  10      142.88      111.92     26.45 o 
   5   6  10        5.44        5.27      6.15 o 
   6   6  10        6.07       52.17     49.36 o 
   7   6  10       13.95       16.22     24.69 o 
   8   6  10        4.15       10.31     27.11 o 
   9   6  10        6.77       17.40     29.26 o 
  10   6  10       89.41      121.57     37.85 o 
 -12   7  10      189.44      137.75     82.97 o 
 -11   7  10        9.91        9.62     28.55 o 
 -10   7  10      102.29      111.22     38.03 o 
  -9   7  10       89.79      120.97     17.36 o 
  -8   7  10       24.85       26.04     16.57 o 
  -7   7  10       25.48       33.66     19.54 o 
  -6   7  10      238.14      273.71     29.04 o 
  -5   7  10        0.20       12.75     15.70 o 
  -4   7  10       62.56       84.90     22.40 o 
  -3   7  10      526.67      641.55     27.85 o 
  -2   7  10      153.15      148.41     20.44 o 
  -1   7  10      527.43      582.74     25.74 o 
   0   7  10      649.36      705.02     28.50 o 
   1   7  10       16.69        8.36     15.04 o 
   2   7  10      162.35      119.91     18.56 o 
   3   7  10        4.33       10.20     10.63 o 
   4   7  10       90.84       37.10     23.90 o 
   5   7  10       78.67        1.31     25.99 o 
   6   7  10      471.48      325.11    233.47 o 
   7   7  10        8.39      -16.12     29.61 o 
   8   7  10      118.33       31.19     39.05 o 
 -10   8  10       10.12       26.41     25.68 o 
  -9   8  10        0.03       41.49     27.88 o 
  -8   8  10       17.31       19.96     19.76 o 
  -7   8  10        9.94       21.40     26.42 o 
  -6   8  10        4.51        2.76     19.67 o 
  -5   8  10       14.35       -7.98     20.64 o 
  -4   8  10        3.23        8.40     15.56 o 
  -3   8  10        5.99        0.17     14.89 o 
  -2   8  10      242.52      200.04     52.58 o 
  -1   8  10       81.98       76.99     24.04 o 
   0   8  10       53.12       27.22     18.43 o 
   1   8  10       25.20       23.99     15.60 o 
   2   8  10       83.27       74.04     32.23 o 
   3   8  10       20.73       22.71     32.64 o 
   4   8  10        1.01       25.60     31.68 o 
   5   8  10       16.34       27.82     33.70 o 
   6   8  10       51.73       14.47     39.06 o 
  -7   9  10       28.77       66.16     24.43 o 
  -6   9  10       75.53       79.52     22.51 o 
  -5   9  10       21.07       22.32     19.92 o 
  -4   9  10      229.81      214.51     65.34 o 
  -3   9  10      163.93      162.11     31.17 o 
  -2   9  10        0.69       14.99     16.47 o 
  -1   9  10       26.67       30.76     17.65 o 
   0   9  10      211.11      175.24     54.20 o 
   1   9  10       85.05      116.42     51.45 o 
   2   9  10       21.19       42.97     40.83 o 
   3   9  10        2.86      -11.21     37.45 o 
 -16   1  11      419.29      475.85    304.71 o 
 -15   1  11      111.25       11.84     41.45 o 
 -14   1  11        7.88       -5.04     36.07 o 
 -13   1  11      159.19       19.91     34.37 o 
 -12   1  11       66.05       13.24     29.30 o 
 -11   1  11        0.17       -1.56      8.47 o 
 -10   1  11      195.64      137.82     70.09 o 
  -9   1  11      500.56      545.27     73.44 o 
  -8   1  11        6.20        4.63      6.63 o 
  -7   1  11     1545.96     1571.23     31.50 o 
  -6   1  11     1663.40     1787.41     30.86 o 
  -5   1  11      492.42      499.84     24.46 o 
  -4   1  11     1239.17     1392.17     28.95 o 
  -3   1  11      325.21      388.34     18.46 o 
  -2   1  11       61.87       68.03     14.15 o 
  -1   1  11      862.93      935.72     25.29 o 
   0   1  11      473.11      488.40     27.55 o 
   1   1  11      600.03      603.46     24.97 o 
   2   1  11     3812.43     3768.98     47.86 o 
   3   1  11     2624.55     2599.86     38.50 o 
   4   1  11      776.21      761.12     26.64 o 
   5   1  11     1364.94     1369.62     31.61 o 
   6   1  11      446.32      517.41     23.47 o 
   7   1  11      695.94      713.17     26.34 o 
   8   1  11      276.99      322.28     24.77 o 
   9   1  11       34.74       50.96     21.53 o 
  10   1  11      123.32       75.60     24.06 o 
  11   1  11      227.31      151.08     50.58 o 
  12   1  11       86.11       58.81     26.47 o 
 -16   2  11       33.40        0.07     22.23 o 
 -15   2  11        1.09      -15.19     36.10 o 
 -14   2  11      424.09      447.32    143.46 o 
 -13   2  11       84.40       20.72     18.66 o 
 -12   2  11       34.08       31.24     31.31 o 
 -11   2  11       40.97      110.01     31.45 o 
 -10   2  11      145.33      169.65     41.41 o 
  -9   2  11        4.04       28.65     24.40 o 
  -8   2  11      213.63      234.66     35.60 o 
  -7   2  11      255.76      245.71     39.29 o 
  -6   2  11      478.01      486.44     24.54 o 
  -5   2  11      287.91      352.78     24.64 o 
  -4   2  11        7.36        2.15     11.24 o 
  -3   2  11      245.88      237.48     22.88 o 
  -2   2  11      481.41      561.58     22.96 o 
  -1   2  11      202.24      195.53     20.63 o 
   0   2  11        3.99        0.54     10.49 o 
   1   2  11      479.04      448.20     20.66 o 
   2   2  11      121.54      119.42     20.77 o 
   3   2  11      724.96      747.84     23.66 o 
   4   2  11      340.04      367.93     22.84 o 
   5   2  11       11.48        9.68     14.80 o 
   6   2  11      132.05      158.80     21.35 o 
   7   2  11        4.28       10.26     14.26 o 
   8   2  11       57.33       24.18     18.61 o 
   9   2  11       11.73       41.73     16.78 o 
  10   2  11       95.35       54.82     23.18 o 
  11   2  11        8.00       23.46     20.96 o 
 -15   3  11       99.39       16.28     32.86 o 
 -14   3  11       13.27       -0.78     16.25 o 
 -13   3  11      463.42      559.23     27.50 o 
 -12   3  11      226.92       89.70     72.58 o 
 -11   3  11      161.12      155.59     38.31 o 
 -10   3  11      145.87      171.66     37.03 o 
  -9   3  11      103.42       98.81     33.39 o 
  -8   3  11      658.76      742.59     45.04 o 
  -7   3  11       99.17       72.12     26.55 o 
  -6   3  11       49.12       26.44     23.22 o 
  -5   3  11      238.84      277.29     20.05 o 
  -4   3  11     1488.77     1590.90     33.38 o 
  -3   3  11       15.85       15.42     13.78 o 
  -2   3  11      878.29      864.68     30.15 o 
  -1   3  11      772.86      849.92     25.84 o 
   0   3  11      629.69      709.43     29.31 o 
   1   3  11       40.46       56.75     18.49 o 
   2   3  11      689.43      708.94     28.39 o 
   3   3  11       21.74       20.43     16.38 o 
   4   3  11      153.32      167.39     19.36 o 
   5   3  11        4.00       14.89     14.43 o 
   6   3  11       35.13       42.93     16.12 o 
   7   3  11       26.84       18.17     13.77 o 
   8   3  11      109.73       90.91     29.09 o 
   9   3  11      157.72      132.01     28.11 o 
  10   3  11       21.60       16.51     19.86 o 
  11   3  11      284.47      271.12     95.77 o 
 -14   4  11       11.74        5.55     19.42 o 
 -13   4  11       22.00        1.71     21.74 o 
 -12   4  11        7.20       -2.61     20.12 o 
 -11   4  11        7.46      -19.21     26.52 o 
 -10   4  11       39.48       45.02     31.96 o 
  -9   4  11      548.08      604.04     49.74 o 
  -8   4  11     1038.34     1282.33     49.04 o 
  -7   4  11       68.91       74.79     31.04 o 
  -6   4  11      132.71      188.20     33.04 o 
  -5   4  11      554.63      690.42     43.73 o 
  -4   4  11        8.91        6.04     20.23 o 
  -3   4  11      550.29      636.63     30.79 o 
  -2   4  11     1007.21     1147.96     30.31 o 
  -1   4  11      371.18      431.18     25.24 o 
   0   4  11      284.66      333.34     31.20 o 
   1   4  11      698.49      785.22     23.44 o 
   2   4  11       57.56       65.94     18.94 o 
   3   4  11      355.88      408.41     19.43 o 
   4   4  11      620.78      684.83     24.69 o 
   5   4  11       79.63       73.40     15.95 o 
   6   4  11      192.84      210.46     20.40 o 
   7   4  11      157.69      144.65     16.25 o 
   8   4  11        0.18      -17.73     17.73 o 
   9   4  11      110.82      140.36     38.26 o 
  10   4  11       37.10       65.86     33.19 o 
 -14   5  11       33.39        9.03     21.04 o 
 -13   5  11       43.98        6.13     22.87 o 
 -12   5  11       65.14       -8.58     23.01 o 
 -11   5  11       14.32       -3.45     25.38 o 
 -10   5  11        3.20       -7.21     21.32 o 
  -9   5  11       91.59       85.26     27.27 o 
  -8   5  11      141.11      138.98     31.77 o 
  -7   5  11      428.14      496.17     42.60 o 
  -6   5  11        6.10      -12.67     27.77 o 
  -5   5  11       13.05       24.82     16.35 o 
  -4   5  11       52.87       32.31     24.69 o 
  -3   5  11      171.21      198.71     23.58 o 
  -2   5  11      110.36      118.88     23.24 o 
  -1   5  11      137.17      163.53     23.11 o 
   0   5  11       82.21       70.93     17.95 o 
   1   5  11      351.48      308.81     27.51 o 
   2   5  11       35.95       46.30     17.59 o 
   3   5  11        5.48       22.77     19.33 o 
   4   5  11        0.95       -4.49     13.71 o 
   5   5  11      141.88      104.72     21.05 o 
   6   5  11      238.73      173.84     46.69 o 
   7   5  11       73.81       52.24     33.24 o 
   8   5  11       15.34       24.61     26.76 o 
   9   5  11       28.79       40.73     30.71 o 
 -12   6  11      117.31       58.58     43.42 o 
 -11   6  11      235.76        1.60     29.80 o 
 -10   6  11       59.19       -0.13     15.82 o 
  -9   6  11        3.02      -12.33     24.08 o 
  -8   6  11        3.37      -10.21     22.58 o 
  -7   6  11        1.21       18.74     16.87 o 
  -6   6  11      154.86      169.33     21.29 o 
  -5   6  11      205.32      276.53     28.55 o 
  -4   6  11       45.72       61.19     18.16 o 
  -3   6  11      162.01      180.46     25.00 o 
  -2   6  11      356.77      417.98     28.40 o 
  -1   6  11        1.21       17.29     16.57 o 
   0   6  11      489.83      537.48     29.43 o 
   1   6  11      478.74      516.36     75.34 o 
   2   6  11        5.35        0.91     11.23 o 
   3   6  11      212.49      196.81     56.13 o 
   4   6  11      295.89      223.79     56.71 o 
   5   6  11       55.51       46.94     12.81 o 
   6   6  11      169.34      135.31     88.02 o 
   7   6  11      369.25      224.26    103.03 o 
   8   6  11       27.07       -1.88     24.03 o 
 -11   7  11        5.41       -8.46     24.83 o 
 -10   7  11        6.65      -26.50     26.50 o 
  -9   7  11       16.22       47.97     26.77 o 
  -8   7  11       13.25       18.09     16.29 o 
  -7   7  11       84.52       82.92     19.75 o 
  -6   7  11       22.36        8.83     16.33 o 
  -5   7  11        9.88       19.27     19.22 o 
  -4   7  11       11.92        8.85     19.61 o 
  -3   7  11        0.74       -2.66     16.82 o 
  -2   7  11       46.97       37.65     19.43 o 
  -1   7  11       38.31       22.69     17.05 o 
   0   7  11        2.48        2.92     12.93 o 
   1   7  11        1.03       11.45     16.25 o 
   2   7  11        1.31       -7.84     16.52 o 
   3   7  11       15.97       -0.71     13.30 o 
   4   7  11       62.69       23.99     37.88 o 
   5   7  11        0.06        8.65     34.92 o 
   6   7  11        0.00       23.56     39.60 o 
   7   7  11       15.99       -2.06     32.13 o 
  -8   8  11      175.01      230.73     41.45 o 
  -7   8  11        5.55       -9.42     16.08 o 
  -6   8  11      105.19      119.64     23.57 o 
  -5   8  11      110.72      107.25     28.11 o 
  -4   8  11       46.69       35.40     21.25 o 
  -3   8  11      129.92      190.08     39.33 o 
  -2   8  11      387.30      415.47     57.66 o 
  -1   8  11       54.54       25.90     22.22 o 
   0   8  11      286.10      268.78     47.04 o 
   1   8  11      390.59      356.21     68.43 o 
   2   8  11      329.91      234.84     94.83 o 
   3   8  11       28.16       30.19     50.10 o 
   4   8  11       16.44      -10.00     33.88 o 
  -3   9  11       36.40       25.23     22.45 o 
  -2   9  11        0.84       11.91     18.18 o 
  -1   9  11      217.20      174.97     34.07 o 
 -15   0  12      215.04      -25.99     60.04 o 
 -14   0  12      248.54      -17.03     53.77 o 
 -13   0  12       75.04      -19.71     81.55 o 
 -12   0  12      147.16      -16.13     49.29 o 
 -11   0  12      113.82       45.24     64.52 o 
 -10   0  12       45.47       45.04      9.07 o 
  -9   0  12       94.73       33.47     53.47 o 
  -8   0  12      855.07      878.32     35.18 o 
  -7   0  12      489.26      501.47     28.09 o 
  -6   0  12     1535.08     1673.87     50.43 o 
  -5   0  12      197.55      217.47     32.33 o 
  -4   0  12      177.71      138.73     34.05 o 
  -3   0  12      480.80      536.17     35.35 o 
  -2   0  12       10.15       18.86     23.79 o 
  -1   0  12        9.43       24.40     21.87 o 
   0   0  12      141.30      145.12     25.06 o 
   1   0  12      129.75      150.05     28.88 o 
   2   0  12      590.10      649.42     35.43 o 
   3   0  12     5930.58     6022.55    112.04 o 
   4   0  12     1489.71     1559.03     63.58 o 
   5   0  12        0.40      -16.30     23.53 o 
   6   0  12      832.13      969.58     42.96 o 
   7   0  12      514.00      529.68     39.08 o 
   8   0  12      397.82      413.00     46.12 o 
   9   0  12      184.09      170.90     33.54 o 
  10   0  12       53.78       33.04     41.37 o 
  11   0  12       31.42        8.33     23.67 o 
 -15   1  12        4.63       16.18     46.06 o 
 -14   1  12       54.97       18.37     37.98 o 
 -13   1  12      144.99       12.55     35.48 o 
 -12   1  12        1.60        4.58      5.36 o 
 -11   1  12        7.84       14.06     13.90 o 
 -10   1  12        2.14        8.36     15.12 o 
  -9   1  12       18.65       18.31      7.48 o 
  -8   1  12      138.50      159.95     12.87 o 
  -7   1  12      313.96      309.12     16.30 o 
  -6   1  12       19.66        6.49     10.26 o 
  -5   1  12      193.27      173.26     16.69 o 
  -4   1  12       18.99       12.92     15.56 o 
  -3   1  12      198.59      230.33     22.51 o 
  -2   1  12       34.25       45.85     15.29 o 
  -1   1  12      194.66      224.47     19.82 o 
   0   1  12        1.95       -0.89     11.45 o 
   1   1  12        8.20      -10.57     15.58 o 
   2   1  12      670.42      660.91     27.00 o 
   3   1  12      420.70      396.76     26.79 o 
   4   1  12      181.20      182.10     21.66 o 
   5   1  12       44.48       41.18     17.09 o 
   6   1  12      201.25      199.34     21.52 o 
   7   1  12      130.21      101.27     21.06 o 
   8   1  12       37.47       41.80     21.71 o 
   9   1  12       73.67       45.05     18.88 o 
  10   1  12       49.65       39.27     21.28 o 
 -15   2  12      307.62       16.13     39.08 o 
 -14   2  12       12.78        1.33     28.19 o 
 -13   2  12        1.15        4.72      9.57 o 
 -12   2  12      109.16        6.43     25.91 o 
 -11   2  12       72.53       -1.79     24.26 o 
 -10   2  12       78.48       66.12     37.23 o 
  -9   2  12      847.75      948.36     48.12 o 
  -8   2  12      622.87      711.72     48.36 o 
  -7   2  12      116.47      122.12     14.75 o 
  -6   2  12      498.62      545.25     24.48 o 
  -5   2  12     1005.23     1163.73     32.55 o 
  -4   2  12       28.54       44.07     16.38 o 
  -3   2  12      531.82      632.34     29.31 o 
  -2   2  12     1051.77     1133.31     31.25 o 
  -1   2  12      384.18      387.08     20.91 o 
   0   2  12      177.11      212.69     19.88 o 
   1   2  12      169.59      204.31     19.02 o 
   2   2  12       30.03       18.95     14.64 o 
   3   2  12      581.24      615.25     28.26 o 
   4   2  12      398.05      437.06     22.76 o 
   5   2  12       48.49       43.75     20.51 o 
   6   2  12      355.14      430.94     24.74 o 
   7   2  12       27.86       32.35     18.16 o 
   8   2  12        5.90        7.56     17.06 o 
   9   2  12      409.17      486.21     48.33 o 
  10   2  12       70.92       39.71     19.77 o 
 -14   3  12       13.47        6.14     26.17 o 
 -13   3  12       33.48        1.16     24.79 o 
 -12   3  12       18.48        1.28     20.68 o 
 -11   3  12      139.58        5.74     26.75 o 
 -10   3  12      210.15      138.41     82.81 o 
  -9   3  12      122.55       74.51     45.70 o 
  -8   3  12       16.95       41.78     41.49 o 
  -7   3  12       94.77      124.24     31.06 o 
  -6   3  12      315.90      334.50     23.56 o 
  -5   3  12      198.76      220.07     22.07 o 
  -4   3  12      350.10      409.37     22.46 o 
  -3   3  12        1.02        9.30     12.95 o 
  -2   3  12      378.98      431.26     25.79 o 
  -1   3  12      734.58      828.32     28.72 o 
   0   3  12       51.92       66.11     19.47 o 
   1   3  12        2.17       13.51     14.46 o 
   2   3  12      322.59      310.93     35.31 o 
   3   3  12        7.70       10.15     14.69 o 
   4   3  12       47.94       67.04     17.02 o 
   5   3  12      434.03      470.49     27.51 o 
   6   3  12       14.35       15.95     12.91 o 
   7   3  12      121.58       79.72     25.82 o 
   8   3  12      130.10      109.36     37.97 o 
   9   3  12       61.72       55.27     25.81 o 
  10   3  12       42.09       74.59     36.27 o 
 -13   4  12        0.24       -6.57     23.58 o 
 -12   4  12      305.56       -7.38     30.61 o 
 -11   4  12      281.63        1.05     26.50 o 
 -10   4  12        1.83        8.58     27.10 o 
  -9   4  12      130.19       84.92     35.32 o 
  -8   4  12       28.88       10.70     29.53 o 
  -7   4  12       68.20       84.94     33.38 o 
  -6   4  12      208.03      286.38     39.34 o 
  -5   4  12        1.35        3.88     26.51 o 
  -4   4  12       62.37       61.42     20.10 o 
  -3   4  12       57.68       58.36     22.75 o 
  -2   4  12      180.55      189.84     40.78 o 
  -1   4  12       43.99       29.02     19.41 o 
   0   4  12     1000.60     1054.28     32.29 o 
   1   4  12        0.77       10.86     14.61 o 
   2   4  12      233.87      216.66     21.07 o 
   3   4  12       37.54       34.07     14.28 o 
   4   4  12       13.49        1.92     10.26 o 
   5   4  12       34.92        7.82     12.01 o 
   6   4  12       17.76        7.00     12.96 o 
   7   4  12      291.15      204.31     51.76 o 
   8   4  12       22.60       -4.32     12.59 o 
   9   4  12       38.25       79.51     37.30 o 
 -12   5  12       11.56       -0.34     23.88 o 
 -11   5  12      189.96       -0.44     21.98 o 
 -10   5  12      977.07     1220.32     49.01 o 
  -9   5  12      313.10      155.85    122.92 o 
  -8   5  12       13.56       24.93     48.61 o 
  -7   5  12       40.09       21.71     37.43 o 
  -6   5  12       64.42       73.12     31.35 o 
  -5   5  12      120.70      176.24     44.74 o 
  -4   5  12      394.86      474.35     50.85 o 
  -3   5  12       29.34       15.38     18.69 o 
  -2   5  12        4.85        1.73     17.78 o 
  -1   5  12      178.15      213.65     22.47 o 
   0   5  12      188.19      185.32     23.05 o 
   1   5  12      389.69      380.61     57.97 o 
   2   5  12      582.77      701.55     36.15 o 
   3   5  12       27.11       17.17     16.43 o 
   4   5  12      249.64      233.87     54.93 o 
   5   5  12      185.36      153.67     44.18 o 
   6   5  12        0.64        2.46     33.00 o 
   7   5  12      248.63      131.69     63.31 o 
   8   5  12      387.83      332.86     97.51 o 
 -11   6  12       45.67        0.28     19.40 o 
 -10   6  12       75.13       46.13     29.98 o 
  -9   6  12        9.69      -18.32     23.58 o 
  -8   6  12       53.89       76.01     44.12 o 
  -7   6  12       49.73       26.67     26.24 o 
  -6   6  12       12.58        6.44     14.81 o 
  -5   6  12        0.06        6.63     14.18 o 
  -4   6  12        4.96      -15.74     20.06 o 
  -3   6  12        3.01        8.29     21.01 o 
  -2   6  12        1.26       -3.05     19.81 o 
  -1   6  12       72.69       75.84     27.50 o 
   0   6  12        5.89       -6.39     21.68 o 
   1   6  12       35.47        9.99     17.69 o 
   2   6  12        2.48       -4.78     14.86 o 
   3   6  12       90.46       48.53     28.91 o 
   4   6  12       10.00       -5.30      9.40 o 
   5   6  12        0.50       19.10     30.15 o 
   6   6  12       11.44      -29.82     30.96 o 
   7   6  12        3.84       -6.65     25.99 o 
  -9   7  12        2.45      -15.72     35.44 o 
  -8   7  12       32.45       92.93     50.20 o 
  -7   7  12      211.01      262.41     42.26 o 
  -6   7  12        2.91       12.96     20.05 o 
  -5   7  12       95.80      110.42     22.58 o 
  -4   7  12      118.02      147.09     34.56 o 
  -3   7  12       19.19       12.71     15.49 o 
  -2   7  12      143.44      159.07     24.73 o 
  -1   7  12      329.89      373.26     66.67 o 
   0   7  12        1.23        1.22     15.39 o 
   1   7  12       14.55       27.58     21.60 o 
   2   7  12       30.62       32.04     15.45 o 
   3   7  12       21.74        6.14     28.86 o 
   4   7  12      159.28      133.51    106.03 o 
   5   7  12       57.63       33.84     41.65 o 
  -6   8  12        0.30       -4.79     19.92 o 
  -5   8  12        9.81       39.10     20.84 o 
  -4   8  12       20.89       47.01     23.00 o 
  -3   8  12        0.19       -5.32     21.67 o 
  -2   8  12       23.99       27.81     20.40 o 
  -1   8  12        0.04      -13.42     20.32 o 
   0   8  12       35.10       53.44     22.57 o 
   1   8  12        0.24      -14.40     51.03 o 
 -14   1  13      193.87       15.20     40.55 o 
 -13   1  13      143.23        1.72     30.57 o 
 -12   1  13        4.40       -5.26     27.86 o 
 -11   1  13       30.23        1.26     12.64 o 
 -10   1  13      167.81        4.40     13.33 o 
  -9   1  13        0.92       -3.61      8.29 o 
  -8   1  13      320.55      363.94     47.99 o 
  -7   1  13      102.51      128.53     15.29 o 
  -6   1  13       34.22       30.32     14.72 o 
  -5   1  13     1402.05     1523.08     30.18 o 
  -4   1  13      504.78      539.14     22.79 o 
  -3   1  13        3.67       -2.63     11.14 o 
  -2   1  13       73.42       84.11     19.21 o 
  -1   1  13      284.21      387.38     25.30 o 
   0   1  13        4.27       11.69     15.29 o 
   1   1  13      400.13      418.86     23.61 o 
   2   1  13      484.11      528.64     26.39 o 
   3   1  13       20.97       40.71     18.91 o 
   4   1  13      554.83      614.04     29.94 o 
   5   1  13      500.45      492.03     26.90 o 
   6   1  13       26.13        7.14     15.04 o 
   7   1  13      520.16      571.27     60.08 o 
   8   1  13       82.19       83.37     25.24 o 
   9   1  13       78.99       53.96     21.83 o 
 -13   2  13       44.06       -3.72     24.67 o 
 -12   2  13       18.42        0.93      8.77 o 
 -11   2  13       77.23       -2.64     23.32 o 
 -10   2  13       33.92        3.20     32.41 o 
  -9   2  13       36.76       18.01     27.96 o 
  -8   2  13       37.52       42.71     17.53 o 
  -7   2  13      170.86      193.71     30.59 o 
  -6   2  13      200.18      208.69     19.63 o 
  -5   2  13      272.66      302.16     34.85 o 
  -4   2  13      695.96      720.70     27.75 o 
  -3   2  13      285.28      341.30     23.47 o 
  -2   2  13       14.90        4.62     14.36 o 
  -1   2  13       82.09       87.70     18.83 o 
   0   2  13        1.58       17.58     15.13 o 
   1   2  13       16.67       19.88     16.44 o 
   2   2  13       24.07       42.95     16.55 o 
   3   2  13       83.37       90.29     20.50 o 
   4   2  13       12.98       33.01     18.12 o 
   5   2  13       17.45        2.62     15.19 o 
   6   2  13      198.37      190.27     45.92 o 
   7   2  13       20.41       26.31     18.05 o 
   8   2  13       47.98       27.32     18.04 o 
   9   2  13       47.22       57.06     26.97 o 
 -13   3  13       83.73       -4.22     29.43 o 
 -12   3  13       10.73       -9.75     27.93 o 
 -11   3  13       34.74       -0.08     25.59 o 
 -10   3  13       23.15       -8.11     25.48 o 
  -9   3  13      482.72      533.16    171.13 o 
  -8   3  13      314.44       67.51     88.79 o 
  -7   3  13      352.02      309.31    137.27 o 
  -6   3  13        1.13        5.83     18.66 o 
  -5   3  13      599.76      685.38     37.42 o 
  -4   3  13      240.89      280.80     23.93 o 
  -3   3  13       58.77       68.37     21.42 o 
  -2   3  13      150.05      192.71     22.06 o 
  -1   3  13      104.17      124.41     21.20 o 
   0   3  13       69.91       76.14     22.11 o 
   1   3  13      510.46      560.90     27.60 o 
   2   3  13        1.14        3.66     13.43 o 
   3   3  13       18.34        7.63     15.17 o 
   4   3  13      258.32      223.40     61.54 o 
   5   3  13      225.37      123.21     54.67 o 
   6   3  13        8.23       27.03     18.90 o 
   7   3  13       34.12       21.76     18.32 o 
   8   3  13        9.74        5.10     13.54 o 
 -12   4  13       21.80        4.11     28.25 o 
 -11   4  13        0.69        5.20     24.82 o 
 -10   4  13       24.53        1.11     25.98 o 
  -9   4  13      267.89       -1.54     26.39 o 
  -8   4  13       40.01        3.59     22.43 o 
  -7   4  13      217.70      162.59     88.62 o 
  -6   4  13       93.34       87.03     39.68 o 
  -5   4  13        4.46      -16.74     24.58 o 
  -4   4  13        2.04       -5.41     13.83 o 
  -3   4  13      263.22      279.31     55.54 o 
  -2   4  13       22.01        2.86     19.38 o 
  -1   4  13      335.43      362.66     49.68 o 
   0   4  13      227.78      253.96     24.31 o 
   1   4  13       22.89       19.89     15.92 o 
   2   4  13       90.60       94.85     28.02 o 
   3   4  13      233.28      126.91     54.82 o 
   4   4  13      261.44      116.49     51.12 o 
   5   4  13       46.59       33.92     18.71 o 
   6   4  13       49.42       23.49     15.26 o 
   7   4  13       73.03       13.01     21.80 o 
 -11   5  13      121.13        0.35     26.05 o 
 -10   5  13      236.21        1.64     23.68 o 
  -9   5  13        2.99      -12.92     29.23 o 
  -8   5  13       49.39       12.19     29.87 o 
  -7   5  13       19.51       13.09     26.23 o 
  -6   5  13       10.60       14.08     25.61 o 
  -5   5  13        4.09        7.65     17.40 o 
  -4   5  13      106.65      111.76     50.96 o 
  -3   5  13        0.04       39.49     37.93 o 
  -2   5  13        1.03        7.17     24.98 o 
  -1   5  13        3.76        7.28     19.51 o 
   0   5  13      113.54       78.28     21.57 o 
   1   5  13      298.42      298.26     43.65 o 
   2   5  13        7.61        9.95     16.59 o 
   3   5  13       55.79       52.35     24.06 o 
   4   5  13       21.80       30.79     18.69 o 
   5   5  13        0.24       17.07     15.80 o 
   6   5  13        8.33       -7.22     21.39 o 
  -9   6  13      157.90      148.13     84.78 o 
  -8   6  13       10.46       14.67     27.33 o 
  -7   6  13      246.40      239.52     58.91 o 
  -6   6  13      154.12      149.39     33.76 o 
  -5   6  13        1.66       21.58     27.88 o 
  -4   6  13       39.78       31.08     22.08 o 
  -3   6  13      115.12      157.01     43.45 o 
  -2   6  13      111.70      104.37     32.06 o 
  -1   6  13       22.81       23.95     21.50 o 
   0   6  13      236.87      193.38     42.09 o 
   1   6  13        1.29        7.27     23.89 o 
   2   6  13      271.07      235.71    102.44 o 
   3   6  13      333.29      136.58     77.03 o 
   4   6  13        0.19      -17.32     26.29 o 
  -6   7  13        7.81       23.23     20.06 o 
  -5   7  13        7.72        3.98     14.89 o 
  -4   7  13        0.13       -3.44     18.50 o 
  -3   7  13        8.46       17.82     18.29 o 
  -2   7  13       12.56        6.91     19.32 o 
  -1   7  13        6.03       29.14     18.91 o 
   0   7  13       16.91       24.00     19.09 o 
   1   7  13       49.25       29.19     20.92 o 
   2   7  13       48.59       45.11     45.16 o 
 -12   0  14      249.91        0.00     37.19 o 
 -11   0  14       64.46       -2.47     30.08 o 
 -10   0  14      114.79       72.05     40.32 o 
  -9   0  14      199.61      160.86     91.04 o 
  -8   0  14      103.52        3.88     14.18 o 
  -7   0  14        2.66       -4.00     15.26 o 
  -6   0  14      230.87       51.96     59.88 o 
  -5   0  14        4.84       -8.27     24.65 o 
  -4   0  14      729.09      800.83     38.47 o 
  -3   0  14      174.43      208.58     29.66 o 
  -2   0  14        5.35        5.40     18.56 o 
  -1   0  14      178.82      224.50     35.70 o 
   0   0  14       67.83      111.49     31.94 o 
   1   0  14      247.83      248.43     51.63 o 
   2   0  14      189.92      247.91     38.03 o 
   3   0  14      133.59      189.95     37.24 o 
   4   0  14       93.07       88.90     39.03 o 
   5   0  14      264.16      236.76     86.88 o 
   6   0  14        3.90       17.63     29.06 o 
   7   0  14       40.49       48.32     31.13 o 
 -12   1  14        5.90        6.36     31.81 o 
 -11   1  14        1.87       -1.58     21.28 o 
 -10   1  14       34.49        1.03     16.36 o 
  -9   1  14       36.64       11.65     12.60 o 
  -8   1  14       13.23        0.80      8.71 o 
  -7   1  14        1.05        6.86     13.09 o 
  -6   1  14      555.35      568.67     25.36 o 
  -5   1  14       56.22       60.95     21.33 o 
  -4   1  14       30.12       35.59     15.72 o 
  -3   1  14      154.38      158.86     20.57 o 
  -2   1  14       41.83       68.29     17.87 o 
  -1   1  14      215.04      187.47     25.06 o 
   0   1  14        5.33        2.69     12.58 o 
   1   1  14      118.82      105.44     22.49 o 
   2   1  14       52.00       38.22     18.88 o 
   3   1  14       35.29       53.50     20.40 o 
   4   1  14       38.54       33.29     19.75 o 
   5   1  14       57.88       72.00     22.19 o 
   6   1  14        0.65       -6.78     20.84 o 
   7   1  14        4.34       20.82     19.38 o 
 -12   2  14        8.78        2.62     34.58 o 
 -11   2  14       15.92        3.29     17.68 o 
 -10   2  14      108.26        3.53     16.76 o 
  -9   2  14      101.20       -0.42     12.69 o 
  -8   2  14       12.51        5.53     10.12 o 
  -7   2  14      695.89      752.65     25.35 o 
  -6   2  14       63.70       66.14     16.78 o 
  -5   2  14       70.16       53.47     18.65 o 
  -4   2  14      202.53      241.18     22.15 o 
  -3   2  14      361.04      392.61     25.10 o 
  -2   2  14       32.50       18.45     17.57 o 
  -1   2  14      500.89      523.74     29.90 o 
   0   2  14      274.61      318.90     24.07 o 
   1   2  14       44.92       41.98     18.94 o 
   2   2  14      318.73      351.12     33.37 o 
   3   2  14      325.93      296.67     48.36 o 
   4   2  14       42.15       42.81     23.15 o 
   5   2  14       27.61       39.25     19.86 o 
   6   2  14      198.14      168.34     68.56 o 
   7   2  14       37.67       28.37     19.92 o 
 -11   3  14       15.42       -4.11     34.20 o 
 -10   3  14       79.80        3.69     28.43 o 
  -9   3  14       56.41        0.07     22.99 o 
  -8   3  14      232.44        3.46     27.93 o 
  -7   3  14      274.42       53.30     63.04 o 
  -6   3  14      103.78       85.34     44.49 o 
  -5   3  14      158.20       95.08     26.65 o 
  -4   3  14        0.24       18.49     16.59 o 
  -3   3  14      172.65      135.51     25.25 o 
  -2   3  14      269.54      223.13     65.65 o 
  -1   3  14       58.81       67.15     18.99 o 
   0   3  14       62.71       52.92     20.71 o 
   1   3  14       17.35        9.05     15.21 o 
   2   3  14       36.08       25.92     17.26 o 
   3   3  14       14.79        0.68     16.98 o 
   4   3  14       16.88      -13.40     17.22 o 
   5   3  14       50.30       18.84     17.67 o 
   6   3  14        4.79        6.89     16.01 o 
 -10   4  14       19.46       -2.11     28.45 o 
  -9   4  14      135.99        3.45     24.58 o 
  -8   4  14        1.84       13.08     27.85 o 
  -7   4  14      348.56      189.76    140.20 o 
  -6   4  14       36.53       36.00     34.09 o 
  -5   4  14        1.22      -11.91     34.21 o 
  -4   4  14       45.35       52.14     23.98 o 
  -3   4  14      354.09      401.76     95.14 o 
  -2   4  14        6.31       20.34     20.44 o 
  -1   4  14       92.84       59.67     22.91 o 
   0   4  14        0.50        0.07     16.90 o 
   1   4  14        1.00       29.51     18.83 o 
   2   4  14       96.87       53.78     21.68 o 
   3   4  14       12.54        8.86     16.82 o 
   4   4  14       56.94       22.80     18.78 o 
   5   4  14      191.97       66.78     33.20 o 
  -9   5  14       23.55       26.30     30.73 o 
  -8   5  14       69.19       38.79     39.66 o 
  -7   5  14       19.76       53.52     55.33 o 
  -6   5  14       77.96      136.15     60.53 o 
  -5   5  14      168.56      183.64     77.92 o 
  -4   5  14       21.00       30.59     31.08 o 
  -3   5  14       59.63       27.86     28.21 o 
  -2   5  14      470.26      571.58     91.83 o 
  -1   5  14      109.52       60.87     27.96 o 
   0   5  14        5.53       22.12     28.44 o 
   1   5  14      116.44       88.66     37.01 o 
   2   5  14       44.22       19.60     20.96 o 
   3   5  14      109.97       57.26     27.10 o 
   4   5  14      233.52      110.49     48.06 o 
  -6   6  14       31.79        0.82     46.03 o 
  -5   6  14       33.23       -2.00     27.11 o 
  -4   6  14        2.77       11.19     25.66 o 
  -3   6  14        0.60        2.56     26.33 o 
  -2   6  14        1.21      -12.03     25.02 o 
  -1   6  14        1.10        7.05     17.98 o 
   0   6  14       12.09       35.31     27.36 o 
   1   6  14       11.73       19.06     26.20 o 
 -11   1  15       92.17        1.02     25.66 o 
 -10   1  15        3.04        4.26     26.17 o 
  -9   1  15      240.89       -0.18     22.78 o 
  -8   1  15       21.49        8.31     17.02 o 
  -7   1  15       16.90        5.86     17.05 o 
  -6   1  15       89.68       33.41     18.34 o 
  -5   1  15      245.49      115.69     47.94 o 
  -4   1  15       12.33       21.71     17.65 o 
  -3   1  15      173.12      114.57     33.18 o 
  -2   1  15      201.14      256.64     35.95 o 
  -1   1  15        4.62       -2.73     17.41 o 
   0   1  15      230.15      247.36     24.72 o 
   1   1  15        9.99       14.18     19.04 o 
   2   1  15      222.54      187.48     27.62 o 
   3   1  15      846.97      982.42     37.27 o 
   4   1  15      525.06      408.43    105.29 o 
   5   1  15       35.33       20.12     23.16 o 
 -10   2  15        9.67        1.65     16.84 o 
  -9   2  15       27.49        0.76     17.98 o 
  -8   2  15        1.71        4.71     12.06 o 
  -7   2  15        9.50        7.01     13.56 o 
  -6   2  15      104.24       28.54     15.61 o 
  -5   2  15       99.93       62.55     25.58 o 
  -4   2  15      250.82      275.66     36.46 o 
  -3   2  15       20.77       24.45     19.76 o 
  -2   2  15       98.40       91.58     21.34 o 
  -1   2  15       38.49       45.08     20.19 o 
   0   2  15       24.87       10.74     21.31 o 
   1   2  15        6.40       16.34     17.86 o 
   2   2  15        3.57       -7.72     16.44 o 
   3   2  15        0.66       -3.97     20.75 o 
   4   2  15       73.86       23.96     20.11 o 
   5   2  15      151.82      103.44     42.21 o 
  -9   3  15        0.95        4.72     43.24 o 
  -8   3  15       44.99        1.30     24.80 o 
  -7   3  15        0.27       -6.85     25.45 o 
  -6   3  15      289.63      294.56    107.17 o 
  -5   3  15      101.62       69.50     28.05 o 
  -4   3  15       31.50       31.96     18.00 o 
  -3   3  15       55.65       75.15     23.24 o 
  -2   3  15        4.13       -4.45     14.57 o 
  -1   3  15       85.86       90.54     21.96 o 
   0   3  15      175.53      159.13     34.32 o 
   1   3  15      165.28      108.84     33.60 o 
   2   3  15        0.27        2.77     17.40 o 
   3   3  15      112.21       56.54     24.08 o 
   4   3  15        7.10        7.62     20.15 o 
  -8   4  15       65.80       37.75     34.49 o 
  -7   4  15      113.47       46.46     45.80 o 
  -6   4  15        4.70       -2.48     34.78 o 
  -5   4  15       54.08       38.96     31.86 o 
  -4   4  15       76.80       95.70     30.40 o 
  -3   4  15        0.76       -0.22     18.08 o 
  -2   4  15       91.21       48.51     24.95 o 
  -1   4  15      240.09      130.78     53.77 o 
   0   4  15       12.45       30.94     22.09 o 
   1   4  15       31.82       13.06     16.73 o 
   2   4  15       92.76       49.21     22.98 o 
  -5   5  15       73.27      121.28     51.71 o 
  -4   5  15        0.05       18.98     28.92 o 
  -3   5  15       17.14      -14.48     41.06 o 
  -2   5  15       26.22       32.46     29.91 o 
  -1   5  15       11.53      -11.80     23.91 o 
   0   5  15        9.06       26.87     23.88 o 
  -8   0  16      114.12       26.83     28.19 o 
  -7   0  16      245.37      125.60     75.76 o 
  -6   0  16        2.83       13.10     21.54 o 
  -5   0  16        3.89        0.75     22.62 o 
  -4   0  16      103.07        2.54     20.79 o 
  -3   0  16        8.44       -7.02     22.48 o 
  -2   0  16       50.24       58.04     31.95 o 
  -1   0  16      335.57      420.76     41.29 o 
   0   0  16       31.52       18.66     49.04 o 
   1   0  16       54.11       94.49     45.53 o 
   2   0  16       37.14       25.50     31.46 o 
  -8   1  16      118.54        4.04     18.28 o 
  -7   1  16       35.82       11.40     15.02 o 
  -6   1  16        3.81        2.35     14.81 o 
  -5   1  16        0.35       -1.78     14.06 o 
  -4   1  16        3.46       12.52     18.53 o 
  -3   1  16       19.79       18.60     17.73 o 
  -2   1  16        1.79        2.53     16.86 o 
  -1   1  16        6.38       -0.74     19.83 o 
   0   1  16       15.81       33.03     22.71 o 
   1   1  16        0.57       14.27     19.59 o 
   2   1  16      131.87       71.15     28.17 o 
  -7   2  16       65.37       14.78     17.08 o 
  -6   2  16        7.91       -5.91     18.16 o 
  -5   2  16      309.58      315.10     75.81 o 
  -4   2  16      265.99      220.72     60.99 o 
  -3   2  16        5.86       -9.64     18.14 o 
  -2   2  16      222.84      260.51     43.08 o 
  -1   2  16       27.58       41.04     20.57 o 
   0   2  16        9.17       20.31     19.74 o 
   1   2  16       55.93        8.53     20.29 o 
  -5   3  16       36.24       -2.50     14.34 o 
  -4   3  16       73.24       57.86     21.74 o 
  -3   3  16       73.78       89.35     24.68 o 
  -2   3  16       10.42       33.19     22.58 o 
  -1   3  16      120.12      103.33     26.01 o 
                                                 
